# Supplementary material for: Identification and expression analysis of the lipid phosphate phosphatases gene family reveal their involvement in abiotic stress response in kiwifruit
Source: Front Plant Sci. 2022 Aug 24;13:942937. doi: 10.3389/fpls.2022.942937 (PMC9449726; doi:10.3389/fpls.2022.942937)
Supplement: Supplementary file 1 [file Table_1.xlsx]

## Sheet: Sheet1
Table S1 Sequences of the primers used in this study
Primer name	Primer Sequence
AcLPP1A_F	ATGAGGGATGGGGTCCTTATG
AcLPP1A_R	TGTCTCGGTCCGTTTGTTGAT
AcLPP1B_F	GCTTCGTTGGGGAGCACAT
AcLPP1B_R	GCAAAACCGCATACATAGGGAC
AcLPP1C_F	TATCGCTTCGTTGGGGAGG
AcLPP1C_R	CAGCAAAACCGCATACATAGGA
AcLPP2A_F	GACGTATTTGCTGGAGGGTTTC
AcLPP2A_R	CAAGGTTTGGTTGCCGTGTT
AcLPP2B_F	ATGCTGTTGGTCGTCCTCGTC
AcLPP2B_R	TGTCCGCTTGGGAAACTTTTG
AcLPP3A_F	GGACCCATGTGCATGACTGG
AcLPP3A_R	TCTTTCCCAACAAACCGATGA
AcLPP4A_F	CAAATCCCACGGAGGCAAGC
AcLPP4A_R	CCCGACAAAGCGATGAAAAG
Actin_F	TGCATGAGCGATCAAGTTTCAAG
Actin_R	TGTCCCATGTCTGGTTGATGACT
