# Supplementary material for: Identification and expression analysis of the lipid phosphate phosphatases gene family reveal their involvement in abiotic stress response in kiwifruit
Source: Front Plant Sci. 2022 Aug 24;13:942937. doi: 10.3389/fpls.2022.942937 (PMC9449726; doi:10.3389/fpls.2022.942937)
Supplement: Supplementary file 2 [file Table_2.xlsx]

## Sheet: Sheet1
Table S2. Analysis and distribution of conserved motifs in AcLPP proteins
Motif	Width	E value	Sequence	Best possible match
1	89	9.3E-319	MMTDLKYPLKDNTVPVWAVPMYAVLLPJVVFLVFYFRRRDVYDLHHAILGLLFSVLITGVJTDAIKDAVGRPRPDFFWRCFPDGKDVYD	MMTDLKYP[LM]K[DG]NTVP[VF]WAVP[MIV]YA[VI]LLP[IL][VA][VI][FI]L[FV][FY]Y[FI][RI]RR[DC]VYD[LF]HHAILGLLF[SA]VLITGV[IL]TD[AS]IK[DN]AVGRPRP[DN]FFWRCFPDG[KIV][DG][VN][YF]D
2	100	1.4E-400	KEGHKSFPSGHTSWSFAGLGFLSLYLSGKIKAFDRRGHVAKLCIVFLPLLVASLVGISRVDDYWHHWQDVFAGGLLGLVVATFCYLQFFPPPYHTDGWGP	KEG[HY]KSFPSGHTSWSFAGLGFLSLYLSGKI[KR]AF[DN]R[RK]GHV[AS]KLCI[VI][FL]LPLLVA[SA]LV[GA][IV]SRVDDYWHHWQDVFAGGLLGL[TV]V[AS][TS]FCYLQFFPPPY[HD][TV][DE]GW[GA]P
3	41	3.1e-122	RSHGATVARTHMHDWLILLLLVVIEIILNJIEPFHRFVGEE	[RK]SHG[AV][TK]V[AV]R[KT]HMHDWLILLLLVVIE[IV]ILN[LI]I[EH]PF[HY]RFVG[EK][EDH]
4	41	7.5e-25	YAYFRVQEESRLNPQLGHPVNGSNVQATE	Y[AE]YF[RS][AV][LQ]E[EQ]S[RH][AL][NA][PST][HQ][LP][GAS][HNQ][PA][AV][NG][GAE][SLP]N[VA][QR][AFS][QT][EA]
5	11	7.4e-21	KWGNVICHGKD	[KAV][WT][GK]NV[IVM]C[HT]G[KES][DFK]
6	57	2.3e-11	FZMLAESRNGNQSLANRINCLIVCPTERENVYIQSQQGMAMSEIRTWDTSPILDEME	F[EQ]MLA[DE]S[QR][HN]G[NT]Q[ST][LS][AS][NS][RS][IT][NS][CH]L[IV][TV][CP][PQ]TE[LR][DE]NVY[AI]QS[HQ][HQ]GM[AS][MS]S[DE][IV][NR]T[RW]DTSPIL[DN]EME
7	14	2.4e-08	RHTSSMDDIESGRK	R[HNY][TS]SSMDD[IL]ESGR[KR]
8	10	0.00015	MSEVELDAHT	[MV][SMP][EGV][EVI][EQ][LP][DGE][AT]HT
9	8	0.22	NFRGIFQG	NF[RW][GRS][IN]FQG
10	6	1	LNQETG	[LV]NQ[EQ]T[GD
11	10	83	QDWRNINSFC	[MQ][AD][EW]RN[IM][LN]SF[CT]
12	6	370	AEMEAP	A[ER]ME[AS][PQ]
13	8	860	GQDEEEGE	G[QY]D[EL]E[ET][GL]E
14	6	78000	YGYFRI	Y[AG][SY][FY][RT]I
15	6	12000	DGQICR	[DR][GI]QI[AC][HR]
