# Supplementary material for: Identification and expression analysis of the lipid phosphate phosphatases gene family reveal their involvement in abiotic stress response in kiwifruit
Source: Front Plant Sci. 2022 Aug 24;13:942937. doi: 10.3389/fpls.2022.942937 (PMC9449726; doi:10.3389/fpls.2022.942937)
Supplement: Supplementary file 3 [file Table_3.xlsx]

## Sheet: Sheet1
Table S5. Ka/Ks analysis of AcLPP gene pairs.
Gene ID	Gene Name	Gene ID	Gene Name	Method	Ka	Ks	Ka/Ks	Selection pressure
Acc14050	AcLPP1A	Acc28468	AcLPP2A	NG	0.267244	2.20908	0.120975	Purifying selection
Acc14050	AcLPP1A	Acc32927	AcLPP2B	NG	0.240921	1.75499	0.137278	Purifying selection
Acc28469	AcLPP1B	Acc31339	AcLPP1C	NG	0.0511365	0.227288	0.224986	Purifying selection
Acc28468	AcLPP2A	Acc32927	AcLPP2B	NG	0.133764	0.478136	0.279761	Purifying selection
Acc28468	AcLPP2A	Acc30867	AcLPP3A	NG	0.261232	2.87214	0.0909539	Purifying selection
