# Supplementary material for: Identification and expression analysis of the lipid phosphate phosphatases gene family reveal their involvement in abiotic stress response in kiwifruit
Source: Front Plant Sci. 2022 Aug 24;13:942937. doi: 10.3389/fpls.2022.942937 (PMC9449726; doi:10.3389/fpls.2022.942937)
Supplement: Supplementary file 4 [file Table_4.xlsx]

## Sheet: Sheet1
Table S6. Cis-elements in the promoters of putative AcLPP genes by PlantCARE.
gene_Name	Site Name	sequence	Position	Matrix score.	Strand	Organism	function	Label
AcLPP3A	TC-rich repeats	GTTTTCTTAC	508	9	+	Nicotiana tabacum	cis-acting element involved in defense and stress responsiveness	defense and stress responsiveness
AcLPP3A	TC-rich repeats	GTTTTCTTAC	1012	9	-	Nicotiana tabacum	cis-acting element involved in defense and stress responsiveness	defense and stress responsiveness
AcLPP2A	TC-rich repeats	GTTTTCTTAC	1368	9	+	Nicotiana tabacum	cis-acting element involved in defense and stress responsiveness	defense and stress responsiveness
AcLPP3A	TATC-box	TATCCCA	1271	7	+	Oryza sativa	cis-acting element involved in gibberellin-responsiveness	light responsive
AcLPP4A	ACE	GACACGTATG	1146	9	-	Petroselinum crispum	cis-acting element involved in light responsiveness	low-temperature responsiveness
AcLPP4A	LTR	CCGAAA	718	6	+	Hordeum vulgare	cis-acting element involved in low-temperature responsiveness	low-temperature responsiveness
AcLPP3A	LTR	CCGAAA	968	6	+	Hordeum vulgare	cis-acting element involved in low-temperature responsiveness	low-temperature responsiveness
AcLPP2A	LTR	CCGAAA	1100	6	-	Hordeum vulgare	cis-acting element involved in low-temperature responsiveness	low-temperature responsiveness
AcLPP2A	LTR	CCGAAA	1322	6	+	Hordeum vulgare	cis-acting element involved in low-temperature responsiveness	low-temperature responsiveness
AcLPP2A	LTR	CCGAAA	1362	6	-	Hordeum vulgare	cis-acting element involved in low-temperature responsiveness	salicylic acid responsiveness
AcLPP4A	TCA-element	CCATCTTTTT	1046	9	-	Nicotiana tabacum	cis-acting element involved in salicylic acid responsiveness	abscisic acid responsiveness
AcLPP4A	ABRE	TACGTGTC	1148	8	+	Oryza sativa	cis-acting element involved in the abscisic acid responsiveness	abscisic acid responsiveness
AcLPP4A	ABRE	ACGTG	1149	5	+	Arabidopsis thaliana	cis-acting element involved in the abscisic acid responsiveness	abscisic acid responsiveness
AcLPP2B	ABRE	ACGTG	1000	5	+	Arabidopsis thaliana	cis-acting element involved in the abscisic acid responsiveness	anaerobic induction
AcLPP3A	ARE	AAACCA	342	6	+	Zea mays	cis-acting regulatory element essential for the anaerobic induction	anaerobic induction
AcLPP2B	ARE	AAACCA	896	6	-	Zea mays	cis-acting regulatory element essential for the anaerobic induction	anaerobic induction
AcLPP2A	ARE	AAACCA	727	6	+	Zea mays	cis-acting regulatory element essential for the anaerobic induction	anaerobic induction
AcLPP2A	ARE	AAACCA	1097	6	-	Zea mays	cis-acting regulatory element essential for the anaerobic induction	anaerobic induction
AcLPP3A	circadian	CAAAGATATC	1251	9	-	Lycopersicon esculentum	cis-acting regulatory element involved in circadian control	light responsive
AcLPP4A	G-box	TACGTG	1148	6	+	Arabidopsis thaliana	cis-acting regulatory element involved in light responsiveness	light responsive
AcLPP2B	G-box	TACGTG	999	6	+	Arabidopsis thaliana	cis-acting regulatory element involved in light responsiveness	light responsive
AcLPP1A	G-box	TAACACGTAG	1116	9	+	Brassica oleracea	cis-acting regulatory element involved in light responsiveness	MeJA-responsiveness
AcLPP4A	TGACG-motif	TGACG	521	5	-	Hordeum vulgare	cis-acting regulatory element involved in the MeJA-responsiveness	MeJA-responsiveness
AcLPP4A	TGACG-motif	TGACG	1126	5	-	Hordeum vulgare	cis-acting regulatory element involved in the MeJA-responsiveness	MeJA-responsiveness
AcLPP4A	CGTCA-motif	CGTCA	521	5	+	Hordeum vulgare	cis-acting regulatory element involved in the MeJA-responsiveness	MeJA-responsiveness
AcLPP4A	CGTCA-motif	CGTCA	1126	5	+	Hordeum vulgare	cis-acting regulatory element involved in the MeJA-responsiveness	MeJA-responsiveness
AcLPP3A	TGACG-motif	TGACG	173	5	-	Hordeum vulgare	cis-acting regulatory element involved in the MeJA-responsiveness	MeJA-responsiveness
AcLPP3A	CGTCA-motif	CGTCA	173	5	+	Hordeum vulgare	cis-acting regulatory element involved in the MeJA-responsiveness	MeJA-responsiveness
AcLPP2B	TGACG-motif	TGACG	1209	5	+	Hordeum vulgare	cis-acting regulatory element involved in the MeJA-responsiveness	MeJA-responsiveness
AcLPP2B	TGACG-motif	TGACG	1382	5	+	Hordeum vulgare	cis-acting regulatory element involved in the MeJA-responsiveness	MeJA-responsiveness
AcLPP2B	CGTCA-motif	CGTCA	1209	5	-	Hordeum vulgare	cis-acting regulatory element involved in the MeJA-responsiveness	MeJA-responsiveness
AcLPP2B	CGTCA-motif	CGTCA	1382	5	-	Hordeum vulgare	cis-acting regulatory element involved in the MeJA-responsiveness	MeJA-responsiveness
AcLPP2A	TGACG-motif	TGACG	617	5	-	Hordeum vulgare	cis-acting regulatory element involved in the MeJA-responsiveness	MeJA-responsiveness
AcLPP2A	TGACG-motif	TGACG	854	5	-	Hordeum vulgare	cis-acting regulatory element involved in the MeJA-responsiveness	MeJA-responsiveness
AcLPP2A	TGACG-motif	TGACG	1409	5	+	Hordeum vulgare	cis-acting regulatory element involved in the MeJA-responsiveness	MeJA-responsiveness
AcLPP2A	CGTCA-motif	CGTCA	617	5	+	Hordeum vulgare	cis-acting regulatory element involved in the MeJA-responsiveness	MeJA-responsiveness
AcLPP2A	CGTCA-motif	CGTCA	854	5	+	Hordeum vulgare	cis-acting regulatory element involved in the MeJA-responsiveness	MeJA-responsiveness
AcLPP2A	CGTCA-motif	CGTCA	1409	5	-	Hordeum vulgare	cis-acting regulatory element involved in the MeJA-responsiveness	MeJA-responsiveness
AcLPP2B	O2-site	GATGA(C/T)(A/G)TG(A/G)	34	8	-	Zea mays	cis-acting regulatory element involved in zein metabolism regulation	zein metabolism
AcLPP2B	O2-site	GTTGACGTGA	1207	9	+	Zea mays	cis-acting regulatory element involved in zein metabolism regulation	zein metabolism
AcLPP1A	GCN4_motif	TGAGTCA	505	7	+	Oryza sativa	cis-regulatory element involved in endosperm expression	light responsive
AcLPP4A	GT1-motif	GGTTAA	1037	6	-	Arabidopsis thaliana	light responsive element	light responsive
AcLPP3A	Sp1	GGGCGG	1465	6	-	Oryza sativa	light responsive element	light responsive
AcLPP3A	GT1-motif	GGTTAAT	136	7	-	Avena sativa	light responsive element	light responsive
AcLPP3A	GT1-motif	GGTTAA	137	6	-	Arabidopsis thaliana	light responsive element	light responsive
AcLPP2B	GT1-motif	GGTTAA	357	6	-	Arabidopsis thaliana	light responsive element	light responsive
AcLPP2B	GT1-motif	GGTTAA	582	6	-	Arabidopsis thaliana	light responsive element	light responsive
AcLPP2B	GT1-motif	GGTTAA	733	6	-	Arabidopsis thaliana	light responsive element	light responsive
AcLPP1C	GT1-motif	GGTTAAT	382	7	+	Avena sativa	light responsive element	drought-inducibility
AcLPP2A	MBS	CAACTG	1145	6	-	Arabidopsis thaliana	MYB binding site involved in drought-inducibility	light responsive
AcLPP3A	MRE	AACCTAA	373	7	+	Petroselinum crispum	MYB binding site involved in light responsiveness	light responsive
AcLPP4A	Box 4	ATTAAT	1238	6	-	Petroselinum crispum	part of a conserved DNA module involved in light responsiveness	light responsive
AcLPP4A	Box 4	ATTAAT	1275	6	-	Petroselinum crispum	part of a conserved DNA module involved in light responsiveness	light responsive
AcLPP3A	ATCT-motif	AATCTAATCC	709	9	-	Pisum sativum	part of a conserved DNA module involved in light responsiveness	light responsive
AcLPP3A	Box 4	ATTAAT	208	6	+	Petroselinum crispum	part of a conserved DNA module involved in light responsiveness	light responsive
AcLPP2B	Box 4	ATTAAT	451	6	+	Petroselinum crispum	part of a conserved DNA module involved in light responsiveness	light responsive
AcLPP2B	Box 4	ATTAAT	463	6	+	Petroselinum crispum	part of a conserved DNA module involved in light responsiveness	light responsive
AcLPP2B	Box 4	ATTAAT	473	6	+	Petroselinum crispum	part of a conserved DNA module involved in light responsiveness	light responsive
AcLPP2A	Box 4	ATTAAT	25	6	+	Petroselinum crispum	part of a conserved DNA module involved in light responsiveness	light responsive
AcLPP2A	Box 4	ATTAAT	186	6	+	Petroselinum crispum	part of a conserved DNA module involved in light responsiveness	light responsive
AcLPP2A	Box 4	ATTAAT	306	6	+	Petroselinum crispum	part of a conserved DNA module involved in light responsiveness	light responsive
AcLPP2A	Box 4	ATTAAT	1026	6	-	Petroselinum crispum	part of a conserved DNA module involved in light responsiveness	light responsive
AcLPP2A	Box 4	ATTAAT	1171	6	-	Petroselinum crispum	part of a conserved DNA module involved in light responsiveness	light responsive
AcLPP2A	Box 4	ATTAAT	1181	6	-	Petroselinum crispum	part of a conserved DNA module involved in light responsiveness	light responsive
AcLPP1C	Box 4	ATTAAT	216	6	+	Petroselinum crispum	part of a conserved DNA module involved in light responsiveness	light responsive
AcLPP1C	Box 4	ATTAAT	1029	6	-	Petroselinum crispum	part of a conserved DNA module involved in light responsiveness	light responsive
AcLPP1A	Box 4	ATTAAT	80	6	+	Petroselinum crispum	part of a conserved DNA module involved in light responsiveness	light responsive
AcLPP1A	Box 4	ATTAAT	451	6	+	Petroselinum crispum	part of a conserved DNA module involved in light responsiveness	light responsive
AcLPP1A	Box 4	ATTAAT	552	6	+	Petroselinum crispum	part of a conserved DNA module involved in light responsiveness	light responsive
AcLPP4A	GA-motif	ATAGATAA	1267	8	-	Arabidopsis thaliana	part of a light responsive element	light responsive
AcLPP4A	TCCC-motif	TCTCCCT	1344	7	+	Spinacia oleracea	part of a light responsive element	light responsive
AcLPP3A	TCCC-motif	TCTCCCT	547	7	+	Spinacia oleracea	part of a light responsive element	light responsive
AcLPP3A	TCCC-motif	TCTCCCT	599	7	-	Spinacia oleracea	part of a light responsive element	light responsive
AcLPP3A	TCT-motif	TCTTAC	512	6	+	Arabidopsis thaliana	part of a light responsive element	light responsive
AcLPP3A	TCT-motif	TCTTAC	1012	6	-	Arabidopsis thaliana	part of a light responsive element	light responsive
AcLPP3A	GATA-motif	GATAGGA	288	7	+	Arabidopsis thaliana	part of a light responsive element	light responsive
AcLPP3A	I-box	TGATAATGT	791	9	+	Solanum tuberosum	part of a light responsive element	light responsive
AcLPP2B	chs-CMA1a	TTACTTAA	1311	8	+	Daucus carota	part of a light responsive element	light responsive
AcLPP2B	TCCC-motif	TCTCCCT	1033	7	-	Spinacia oleracea	part of a light responsive element	light responsive
AcLPP2B	GATA-motif	GATAGGG	373	7	-	Pisum sativum	part of a light responsive element	light responsive
AcLPP2A	GATA-motif	GATAGGG	487	7	+	Pisum sativum	part of a light responsive element	light responsive
AcLPP1C	TCCC-motif	TCTCCCT	1167	7	-	Spinacia oleracea	part of a light responsive element	light responsive
AcLPP2B	TGA-box	TGACGTAA	1209	8	+	Glycine max	part of an auxin-responsive element	auxin responsive

## Sheet: Sheet2
Table S6. Cis-elements in the promoters of putative AcLPP genes by PlantPAN
Gene_ Name	Cis-element	Posistion	Strand	sequence	Expression pattern
AcLPP1A	DOFCOREZM	13	+	AAAGG	Leaf, shoot, carbon metabolism
AcLPP1A	DOFCOREZM	119	+	AAAGA	Leaf, shoot, carbon metabolism
AcLPP1A	DOFCOREZM	250	-	CCTTT	Leaf, shoot, carbon metabolism
AcLPP1A	DOFCOREZM	260	-	TCTTT	Leaf, shoot, carbon metabolism
AcLPP1A	DOFCOREZM	266	-	TCTTT	Leaf, shoot, carbon metabolism
AcLPP1A	DOFCOREZM	279	-	CCTTT	Leaf, shoot, carbon metabolism
AcLPP1A	DOFCOREZM	379	+	AAAGG	Leaf, shoot, carbon metabolism
AcLPP1A	DOFCOREZM	410	-	CCTTT	Leaf, shoot, carbon metabolism
AcLPP1A	DOFCOREZM	420	+	AAAGC	Leaf, shoot, carbon metabolism
AcLPP1A	DOFCOREZM	471	+	AAAGG	Leaf, shoot, carbon metabolism
AcLPP1A	DOFCOREZM	626	+	AAAGA	Leaf, shoot, carbon metabolism
AcLPP1A	DOFCOREZM	677	+	AAAGA	Leaf, shoot, carbon metabolism
AcLPP1A	DOFCOREZM	737	+	AAAGA	Leaf, shoot, carbon metabolism
AcLPP1A	DOFCOREZM	964	+	AAAGT	Leaf, shoot, carbon metabolism
AcLPP1A	DOFCOREZM	1017	+	AAAGT	Leaf, shoot, carbon metabolism
AcLPP1A	DOFCOREZM	1073	-	ACTTT	Leaf, shoot, carbon metabolism
AcLPP1A	DOFCOREZM	1095	+	AAAGA	Leaf, shoot, carbon metabolism
AcLPP1A	DOFCOREZM	1172	-	CCTTT	Leaf, shoot, carbon metabolism
AcLPP1A	DOFCOREZM	1220	-	TCTTT	Leaf, shoot, carbon metabolism
AcLPP1A	DOFCOREZM	1372	+	AAAGA	Leaf, shoot, carbon metabolism
AcLPP1A	DOFCOREZM	1376	-	ACTTT	Leaf, shoot, carbon metabolism
AcLPP1A	DOFCOREZM	1386	-	GCTTT	Leaf, shoot, carbon metabolism
AcLPP2A	DOFCOREZM	8	-	TCTTT	Leaf, shoot, carbon metabolism
AcLPP2A	DOFCOREZM	19	-	CCTTT	Leaf, shoot, carbon metabolism
AcLPP2A	DOFCOREZM	54	-	CCTTT	Leaf, shoot, carbon metabolism
AcLPP2A	DOFCOREZM	70	-	TCTTT	Leaf, shoot, carbon metabolism
AcLPP2A	DOFCOREZM	115	-	TCTTT	Leaf, shoot, carbon metabolism
AcLPP2A	DOFCOREZM	159	+	AAAGG	Leaf, shoot, carbon metabolism
AcLPP2A	DOFCOREZM	193	+	AAAGG	Leaf, shoot, carbon metabolism
AcLPP2A	DOFCOREZM	204	+	AAAGA	Leaf, shoot, carbon metabolism
AcLPP2A	DOFCOREZM	254	+	AAAGA	Leaf, shoot, carbon metabolism
AcLPP2A	DOFCOREZM	279	+	AAAGG	Leaf, shoot, carbon metabolism
AcLPP2A	DOFCOREZM	313	+	AAAGG	Leaf, shoot, carbon metabolism
AcLPP2A	DOFCOREZM	357	+	AAAGG	Leaf, shoot, carbon metabolism
AcLPP2A	DOFCOREZM	389	-	TCTTT	Leaf, shoot, carbon metabolism
AcLPP2A	DOFCOREZM	418	+	AAAGG	Leaf, shoot, carbon metabolism
AcLPP2A	DOFCOREZM	444	+	AAAGA	Leaf, shoot, carbon metabolism
AcLPP2A	DOFCOREZM	463	+	AAAGG	Leaf, shoot, carbon metabolism
AcLPP2A	DOFCOREZM	472	+	AAAGA	Leaf, shoot, carbon metabolism
AcLPP2A	DOFCOREZM	505	+	AAAGT	Leaf, shoot, carbon metabolism
AcLPP2A	DOFCOREZM	534	+	AAAGA	Leaf, shoot, carbon metabolism
AcLPP2A	DOFCOREZM	541	+	AAAGA	Leaf, shoot, carbon metabolism
AcLPP2A	DOFCOREZM	550	+	AAAGT	Leaf, shoot, carbon metabolism
AcLPP2A	DOFCOREZM	627	-	ACTTT	Leaf, shoot, carbon metabolism
AcLPP2A	DOFCOREZM	757	-	GCTTT	Leaf, shoot, carbon metabolism
AcLPP2A	DOFCOREZM	830	+	AAAGC	Leaf, shoot, carbon metabolism
AcLPP2A	DOFCOREZM	868	+	AAAGC	Leaf, shoot, carbon metabolism
AcLPP2A	DOFCOREZM	877	+	AAAGA	Leaf, shoot, carbon metabolism
AcLPP2A	DOFCOREZM	883	+	AAAGC	Leaf, shoot, carbon metabolism
AcLPP2A	DOFCOREZM	906	+	AAAGA	Leaf, shoot, carbon metabolism
AcLPP2A	DOFCOREZM	913	+	AAAGT	Leaf, shoot, carbon metabolism
AcLPP2A	DOFCOREZM	926	+	AAAGA	Leaf, shoot, carbon metabolism
AcLPP2A	DOFCOREZM	938	+	AAAGT	Leaf, shoot, carbon metabolism
AcLPP2A	DOFCOREZM	1272	+	AAAGT	Leaf, shoot, carbon metabolism
AcLPP2A	DOFCOREZM	1425	-	TCTTT	Leaf, shoot, carbon metabolism
AcLPP2A	DOFCOREZM	1460	-	TCTTT	Leaf, shoot, carbon metabolism
AcLPP2A	DOFCOREZM	1473	+	AAAGT	Leaf, shoot, carbon metabolism
AcLPP1B	DOFCOREZM	411	-	TCTTT	Leaf, shoot, carbon metabolism
AcLPP1B	DOFCOREZM	508	-	TCTTT	Leaf, shoot, carbon metabolism
AcLPP1B	DOFCOREZM	514	-	TCTTT	Leaf, shoot, carbon metabolism
AcLPP1B	DOFCOREZM	532	-	CCTTT	Leaf, shoot, carbon metabolism
AcLPP1B	DOFCOREZM	546	-	TCTTT	Leaf, shoot, carbon metabolism
AcLPP1B	DOFCOREZM	626	+	AAAGA	Leaf, shoot, carbon metabolism
AcLPP1B	DOFCOREZM	775	+	AAAGG	Leaf, shoot, carbon metabolism
AcLPP1B	DOFCOREZM	888	+	AAAGT	Leaf, shoot, carbon metabolism
AcLPP1B	DOFCOREZM	965	+	AAAGA	Leaf, shoot, carbon metabolism
AcLPP1B	DOFCOREZM	1088	+	AAAGT	Leaf, shoot, carbon metabolism
AcLPP1B	DOFCOREZM	1204	+	AAAGT	Leaf, shoot, carbon metabolism
AcLPP1B	DOFCOREZM	1233	-	ACTTT	Leaf, shoot, carbon metabolism
AcLPP1B	DOFCOREZM	1240	+	AAAGG	Leaf, shoot, carbon metabolism
AcLPP1B	DOFCOREZM	1341	+	AAAGG	Leaf, shoot, carbon metabolism
AcLPP4A	DOFCOREZM	68	+	AAAGA	Leaf, shoot, carbon metabolism
AcLPP4A	DOFCOREZM	111	-	ACTTT	Leaf, shoot, carbon metabolism
AcLPP4A	DOFCOREZM	209	+	AAAGT	Leaf, shoot, carbon metabolism
AcLPP4A	DOFCOREZM	481	+	AAAGT	Leaf, shoot, carbon metabolism
AcLPP4A	DOFCOREZM	528	-	CCTTT	Leaf, shoot, carbon metabolism
AcLPP4A	DOFCOREZM	551	+	AAAGA	Leaf, shoot, carbon metabolism
AcLPP4A	DOFCOREZM	768	+	AAAGG	Leaf, shoot, carbon metabolism
AcLPP4A	DOFCOREZM	938	+	AAAGG	Leaf, shoot, carbon metabolism
AcLPP4A	DOFCOREZM	944	+	AAAGC	Leaf, shoot, carbon metabolism
AcLPP4A	DOFCOREZM	961	+	AAAGA	Leaf, shoot, carbon metabolism
AcLPP4A	DOFCOREZM	1046	+	AAAGA	Leaf, shoot, carbon metabolism
AcLPP4A	DOFCOREZM	1158	-	TCTTT	Leaf, shoot, carbon metabolism
AcLPP4A	DOFCOREZM	1168	-	CCTTT	Leaf, shoot, carbon metabolism
AcLPP4A	DOFCOREZM	1311	-	CCTTT	Leaf, shoot, carbon metabolism
AcLPP4A	DOFCOREZM	1425	-	TCTTT	Leaf, shoot, carbon metabolism
AcLPP4A	DOFCOREZM	1451	+	AAAGA	Leaf, shoot, carbon metabolism
AcLPP3A	DOFCOREZM	64	-	ACTTT	Leaf, shoot, carbon metabolism
AcLPP3A	DOFCOREZM	98	+	AAAGC	Leaf, shoot, carbon metabolism
AcLPP3A	DOFCOREZM	101	-	GCTTT	Leaf, shoot, carbon metabolism
AcLPP3A	DOFCOREZM	143	-	TCTTT	Leaf, shoot, carbon metabolism
AcLPP3A	DOFCOREZM	148	-	ACTTT	Leaf, shoot, carbon metabolism
AcLPP3A	DOFCOREZM	226	+	AAAGA	Leaf, shoot, carbon metabolism
AcLPP3A	DOFCOREZM	297	-	CCTTT	Leaf, shoot, carbon metabolism
AcLPP3A	DOFCOREZM	464	-	CCTTT	Leaf, shoot, carbon metabolism
AcLPP3A	DOFCOREZM	498	-	ACTTT	Leaf, shoot, carbon metabolism
AcLPP3A	DOFCOREZM	537	-	CCTTT	Leaf, shoot, carbon metabolism
AcLPP3A	DOFCOREZM	725	+	AAAGT	Leaf, shoot, carbon metabolism
AcLPP3A	DOFCOREZM	747	+	AAAGG	Leaf, shoot, carbon metabolism
AcLPP3A	DOFCOREZM	836	+	AAAGT	Leaf, shoot, carbon metabolism
AcLPP3A	DOFCOREZM	871	-	GCTTT	Leaf, shoot, carbon metabolism
AcLPP3A	DOFCOREZM	876	-	ACTTT	Leaf, shoot, carbon metabolism
AcLPP3A	DOFCOREZM	910	+	AAAGC	Leaf, shoot, carbon metabolism
AcLPP3A	DOFCOREZM	935	-	ACTTT	Leaf, shoot, carbon metabolism
AcLPP3A	DOFCOREZM	971	+	AAAGC	Leaf, shoot, carbon metabolism
AcLPP3A	DOFCOREZM	1207	+	AAAGA	Leaf, shoot, carbon metabolism
AcLPP3A	DOFCOREZM	1211	+	AAAGG	Leaf, shoot, carbon metabolism
AcLPP1C	DOFCOREZM	85	+	AAAGG	Leaf, shoot, carbon metabolism
AcLPP1C	DOFCOREZM	103	-	TCTTT	Leaf, shoot, carbon metabolism
AcLPP1C	DOFCOREZM	115	+	AAAGA	Leaf, shoot, carbon metabolism
AcLPP1C	DOFCOREZM	248	-	ACTTT	Leaf, shoot, carbon metabolism
AcLPP1C	DOFCOREZM	312	-	TCTTT	Leaf, shoot, carbon metabolism
AcLPP1C	DOFCOREZM	1002	+	AAAGA	Leaf, shoot, carbon metabolism
AcLPP1C	DOFCOREZM	1038	+	AAAGT	Leaf, shoot, carbon metabolism
AcLPP1C	DOFCOREZM	1063	+	AAAGT	Leaf, shoot, carbon metabolism
AcLPP1C	DOFCOREZM	1084	+	AAAGG	Leaf, shoot, carbon metabolism
AcLPP1C	DOFCOREZM	1095	+	AAAGA	Leaf, shoot, carbon metabolism
AcLPP1C	DOFCOREZM	1165	+	AAAGG	Leaf, shoot, carbon metabolism
AcLPP1C	DOFCOREZM	1174	+	AAAGT	Leaf, shoot, carbon metabolism
AcLPP1C	DOFCOREZM	1236	-	TCTTT	Leaf, shoot, carbon metabolism
AcLPP1C	DOFCOREZM	1255	-	GCTTT	Leaf, shoot, carbon metabolism
AcLPP1C	DOFCOREZM	1267	+	AAAGG	Leaf, shoot, carbon metabolism
AcLPP1C	DOFCOREZM	1485	+	AAAGT	Leaf, shoot, carbon metabolism
AcLPP1C	DOFCOREZM	1494	+	AAAGA	Leaf, shoot, carbon metabolism
AcLPP2B	DOFCOREZM	46	-	TCTTT	Leaf, shoot, carbon metabolism
AcLPP2B	DOFCOREZM	89	+	AAAGT	Leaf, shoot, carbon metabolism
AcLPP2B	DOFCOREZM	138	-	ACTTT	Leaf, shoot, carbon metabolism
AcLPP2B	DOFCOREZM	250	-	GCTTT	Leaf, shoot, carbon metabolism
AcLPP2B	DOFCOREZM	410	+	AAAGA	Leaf, shoot, carbon metabolism
AcLPP2B	DOFCOREZM	631	-	TCTTT	Leaf, shoot, carbon metabolism
AcLPP2B	DOFCOREZM	648	+	AAAGA	Leaf, shoot, carbon metabolism
AcLPP2B	DOFCOREZM	671	+	AAAGC	Leaf, shoot, carbon metabolism
AcLPP2B	DOFCOREZM	716	-	CCTTT	Leaf, shoot, carbon metabolism
AcLPP2B	DOFCOREZM	744	+	AAAGA	Leaf, shoot, carbon metabolism
AcLPP2B	DOFCOREZM	755	+	AAAGT	Leaf, shoot, carbon metabolism
AcLPP2B	DOFCOREZM	776	-	TCTTT	Leaf, shoot, carbon metabolism
AcLPP2B	DOFCOREZM	783	-	TCTTT	Leaf, shoot, carbon metabolism
AcLPP2B	DOFCOREZM	795	-	ACTTT	Leaf, shoot, carbon metabolism
AcLPP2B	DOFCOREZM	835	-	CCTTT	Leaf, shoot, carbon metabolism
AcLPP2B	DOFCOREZM	926	+	AAAGT	Leaf, shoot, carbon metabolism
AcLPP2B	DOFCOREZM	1041	+	AAAGA	Leaf, shoot, carbon metabolism
AcLPP2B	DOFCOREZM	1074	+	AAAGA	Leaf, shoot, carbon metabolism
AcLPP2B	DOFCOREZM	1149	+	AAAGG	Leaf, shoot, carbon metabolism
AcLPP2B	DOFCOREZM	1160	+	AAAGA	Leaf, shoot, carbon metabolism
AcLPP2B	DOFCOREZM	1173	+	AAAGG	Leaf, shoot, carbon metabolism
AcLPP2B	DOFCOREZM	1223	-	TCTTT	Leaf, shoot, carbon metabolism
AcLPP2B	DOFCOREZM	1337	+	AAAGT	Leaf, shoot, carbon metabolism
AcLPP2B	DOFCOREZM	1367	+	AAAGA	Leaf, shoot, carbon metabolism
AcLPP2B	DOFCOREZM	1433	-	TCTTT	Leaf, shoot, carbon metabolism
AcLPP2B	DOFCOREZM	1443	-	TCTTT	Leaf, shoot, carbon metabolism
AcLPP1A	CAATBOX1	146	+	CAATA	Seed
AcLPP1A	CAATBOX1	242	-	CATTG	Seed
AcLPP1A	CAATBOX1	301	-	AATTG	Seed
AcLPP1A	CAATBOX1	330	+	CAATT	Seed
AcLPP1A	CAATBOX1	498	-	TATTG	Seed
AcLPP1A	CAATBOX1	537	-	TATTG	Seed
AcLPP1A	CAATBOX1	747	+	CAATA	Seed
AcLPP1A	CAATBOX1	804	-	TATTG	Seed
AcLPP1A	CAATBOX1	834	-	AATTG	Seed
AcLPP1A	CAATBOX1	872	-	AATTG	Seed
AcLPP1A	CAATBOX1	892	+	CAATC	Seed
AcLPP1A	CAATBOX1	969	+	CAATT	Seed
AcLPP2A	CAATBOX1	424	-	TATTG	Seed
AcLPP2A	CAATBOX1	652	-	AATTG	Seed
AcLPP2A	CAATBOX1	719	-	TATTG	Seed
AcLPP2A	CAATBOX1	731	+	CAATT	Seed
AcLPP2A	CAATBOX1	984	+	CAATT	Seed
AcLPP2A	CAATBOX1	1005	+	CAATC	Seed
AcLPP2A	CAATBOX1	1015	+	CAATC	Seed
AcLPP2A	CAATBOX1	1043	-	AATTG	Seed
AcLPP2A	CAATBOX1	1053	-	AATTG	Seed
AcLPP2A	CAATBOX1	1121	+	CAATT	Seed
AcLPP2A	CAATBOX1	1217	+	CAATC	Seed
AcLPP2A	CAATBOX1	1351	+	CAATC	Seed
AcLPP2A	CAATBOX1	1398	-	TATTG	Seed
AcLPP2A	CAATBOX1	1422	+	CAATC	Seed
AcLPP2A	CAATBOX1	1444	-	AATTG	Seed
AcLPP1B	CAATBOX1	93	-	GATTG	Seed
AcLPP1B	CAATBOX1	191	+	CAATC	Seed
AcLPP1B	CAATBOX1	224	-	GATTG	Seed
AcLPP1B	CAATBOX1	236	-	CATTG	Seed
AcLPP1B	CAATBOX1	313	-	TATTG	Seed
AcLPP1B	CAATBOX1	366	+	CAATA	Seed
AcLPP1B	CAATBOX1	385	-	GATTG	Seed
AcLPP1B	CAATBOX1	498	-	TATTG	Seed
AcLPP1B	CAATBOX1	744	-	AATTG	Seed
AcLPP1B	CAATBOX1	793	-	GATTG	Seed
AcLPP1B	CAATBOX1	959	-	TATTG	Seed
AcLPP1B	CAATBOX1	975	-	TATTG	Seed
AcLPP1B	CAATBOX1	998	-	TATTG	Seed
AcLPP1B	CAATBOX1	1004	+	CAATT	Seed
AcLPP1B	CAATBOX1	1037	+	CAATT	Seed
AcLPP1B	CAATBOX1	1038	-	AATTG	Seed
AcLPP1B	CAATBOX1	1056	-	AATTG	Seed
AcLPP1B	CAATBOX1	1076	+	CAATG	Seed
AcLPP1B	CAATBOX1	1266	+	CAATT	Seed
AcLPP1B	CAATBOX1	1372	+	CAATT	Seed
AcLPP4A	CAATBOX1	45	+	CAATT	Seed
AcLPP4A	CAATBOX1	172	+	CAATT	Seed
AcLPP4A	CAATBOX1	272	-	TATTG	Seed
AcLPP4A	CAATBOX1	327	+	CAATC	Seed
AcLPP4A	CAATBOX1	668	-	GATTG	Seed
AcLPP4A	CAATBOX1	683	+	CAATC	Seed
AcLPP4A	CAATBOX1	740	+	CAATC	Seed
AcLPP4A	CAATBOX1	970	+	CAATT	Seed
AcLPP4A	CAATBOX1	1139	+	CAATT	Seed
AcLPP4A	CAATBOX1	1145	+	CAATA	Seed
AcLPP4A	CAATBOX1	1234	+	CAATA	Seed
AcLPP4A	CAATBOX1	1252	+	CAATA	Seed
AcLPP4A	CAATBOX1	1317	+	CAATT	Seed
AcLPP4A	CAATBOX1	1323	+	CAATT	Seed
AcLPP4A	CAATBOX1	1368	-	AATTG	Seed
AcLPP4A	CAATBOX1	1438	-	CATTG	Seed
AcLPP4A	CAATBOX1	1455	-	AATTG	Seed
AcLPP4A	CAATBOX1	1495	+	CAATT	Seed
AcLPP3A	CAATBOX1	59	+	CAATA	Seed
AcLPP3A	CAATBOX1	72	-	AATTG	Seed
AcLPP3A	CAATBOX1	78	+	CAATT	Seed
AcLPP3A	CAATBOX1	165	+	CAATA	Seed
AcLPP3A	CAATBOX1	188	+	CAATA	Seed
AcLPP3A	CAATBOX1	204	+	CAATA	Seed
AcLPP3A	CAATBOX1	269	+	CAATA	Seed
AcLPP3A	CAATBOX1	429	-	AATTG	Seed
AcLPP3A	CAATBOX1	444	+	CAATA	Seed
AcLPP3A	CAATBOX1	519	+	CAATA	Seed
AcLPP3A	CAATBOX1	666	+	CAATG	Seed
AcLPP3A	CAATBOX1	1410	+	CAATG	Seed
AcLPP3A	CAATBOX1	1492	+	CAATC	Seed
AcLPP1C	CAATBOX1	208	-	TATTG	Seed
AcLPP1C	CAATBOX1	260	-	TATTG	Seed
AcLPP1C	CAATBOX1	1011	+	CAATT	Seed
AcLPP1C	CAATBOX1	1130	-	GATTG	Seed
AcLPP1C	CAATBOX1	1310	+	CAATT	Seed
AcLPP1C	CAATBOX1	1366	+	CAATT	Seed
AcLPP1C	CAATBOX1	1367	-	AATTG	Seed
AcLPP1C	CAATBOX1	1394	+	CAATA	Seed
AcLPP2B	CAATBOX1	133	+	CAATC	Seed
AcLPP2B	CAATBOX1	143	+	CAATT	Seed
AcLPP2B	CAATBOX1	159	+	CAATA	Seed
AcLPP2B	CAATBOX1	202	+	CAATT	Seed
AcLPP2B	CAATBOX1	212	+	CAATA	Seed
AcLPP2B	CAATBOX1	232	+	CAATG	Seed
AcLPP2B	CAATBOX1	262	+	CAATA	Seed
AcLPP2B	CAATBOX1	276	+	CAATT	Seed
AcLPP2B	CAATBOX1	283	+	CAATA	Seed
AcLPP2B	CAATBOX1	286	-	TATTG	Seed
AcLPP2B	CAATBOX1	292	+	CAATA	Seed
AcLPP2B	CAATBOX1	363	+	CAATC	Seed
AcLPP2B	CAATBOX1	434	+	CAATA	Seed
AcLPP2B	CAATBOX1	588	+	CAATT	Seed
AcLPP2B	CAATBOX1	595	-	AATTG	Seed
AcLPP2B	CAATBOX1	816	-	CATTG	Seed
AcLPP2B	CAATBOX1	844	+	CAATT	Seed
AcLPP2B	CAATBOX1	845	-	AATTG	Seed
AcLPP2B	CAATBOX1	909	-	CATTG	Seed
AcLPP2B	CAATBOX1	968	-	GATTG	Seed
AcLPP2B	CAATBOX1	975	-	CATTG	Seed
AcLPP2B	CAATBOX1	1059	-	GATTG	Seed
AcLPP1A	WBBOXPCWRKY1	115	-	AGTCAAA	GA, ABA, PR proteins, plant defenses
AcLPP1A	WBBOXPCWRKY1	507	-	AGTCAAA	GA, ABA, PR proteins, plant defenses
AcLPP1A	WBBOXPCWRKY1	783	-	ATTCAAA	GA, ABA, PR proteins, plant defenses
AcLPP1A	WBBOXPCWRKY1	847	-	AATCAAA	GA, ABA, PR proteins, plant defenses
AcLPP1A	WBBOXPCWRKY1	1390	+	TTTGAAT	GA, ABA, PR proteins, plant defenses
AcLPP2A	WBBOXPCWRKY1	21	+	TTTGATT	GA, ABA, PR proteins, plant defenses
AcLPP2A	WBBOXPCWRKY1	189	-	AATCAAA	GA, ABA, PR proteins, plant defenses
AcLPP2A	WBBOXPCWRKY1	309	-	AATCAAA	GA, ABA, PR proteins, plant defenses
AcLPP2A	WBBOXPCWRKY1	414	-	AATCAAA	GA, ABA, PR proteins, plant defenses
AcLPP2A	WBBOXPCWRKY1	683	-	GCTCAAA	GA, ABA, PR proteins, plant defenses
AcLPP2A	WBBOXPCWRKY1	696	-	ATTCAAA	GA, ABA, PR proteins, plant defenses
AcLPP2A	WBBOXPCWRKY1	776	+	TTTGAAT	GA, ABA, PR proteins, plant defenses
AcLPP2A	WBBOXPCWRKY1	814	-	ATTCAAA	GA, ABA, PR proteins, plant defenses
AcLPP2A	WBBOXPCWRKY1	1037	-	GATCAAA	GA, ABA, PR proteins, plant defenses
AcLPP2A	WBBOXPCWRKY1	1152	-	GATCAAA	GA, ABA, PR proteins, plant defenses
AcLPP2A	WBBOXPCWRKY1	1267	-	ATTCAAA	GA, ABA, PR proteins, plant defenses
AcLPP2A	WBBOXPCWRKY1	1309	-	GGTCAAA	GA, ABA, PR proteins, plant defenses
AcLPP1B	WBBOXPCWRKY1	108	+	TTTGATC	GA, ABA, PR proteins, plant defenses
AcLPP1B	WBBOXPCWRKY1	155	-	CGTCAAA	GA, ABA, PR proteins, plant defenses
AcLPP1B	WBBOXPCWRKY1	171	-	GGTCAAA	GA, ABA, PR proteins, plant defenses
AcLPP1B	WBBOXPCWRKY1	192	-	AATCAAA	GA, ABA, PR proteins, plant defenses
AcLPP1B	WBBOXPCWRKY1	870	-	AATCAAA	GA, ABA, PR proteins, plant defenses
AcLPP4A	WBBOXPCWRKY1	357	-	AGTCAAA	GA, ABA, PR proteins, plant defenses
AcLPP3A	WBBOXPCWRKY1	356	-	ATTCAAA	GA, ABA, PR proteins, plant defenses
AcLPP3A	WBBOXPCWRKY1	527	-	TGTCAAA	GA, ABA, PR proteins, plant defenses
AcLPP1C	WBBOXPCWRKY1	371	-	ATTCAAA	GA, ABA, PR proteins, plant defenses
AcLPP1C	WBBOXPCWRKY1	1032	-	AATCAAA	GA, ABA, PR proteins, plant defenses
AcLPP1C	WBBOXPCWRKY1	1418	-	ATTCAAA	GA, ABA, PR proteins, plant defenses
AcLPP1C	WBBOXPCWRKY1	1490	-	TGTCAAA	GA, ABA, PR proteins, plant defenses
AcLPP2B	WBBOXPCWRKY1	68	+	TTTGAGT	GA, ABA, PR proteins, plant defenses
AcLPP2B	WBBOXPCWRKY1	338	-	ATTCAAA	GA, ABA, PR proteins, plant defenses
AcLPP2B	WBBOXPCWRKY1	364	-	AATCAAA	GA, ABA, PR proteins, plant defenses
AcLPP2B	WBBOXPCWRKY1	415	-	ATTCAAA	GA, ABA, PR proteins, plant defenses
AcLPP2B	WBBOXPCWRKY1	517	-	GGTCAAA	GA, ABA, PR proteins, plant defenses
AcLPP2B	WBBOXPCWRKY1	853	+	TTTGATT	GA, ABA, PR proteins, plant defenses
AcLPP2B	WBBOXPCWRKY1	1176	-	GGTCAAA	GA, ABA, PR proteins, plant defenses
AcLPP2B	WBBOXPCWRKY1	1469	+	TTTGAAT	GA, ABA, PR proteins, plant defenses
AcLPP1A	WBOXATNPR1	19	+	TTAAC	Wound
AcLPP1A	WBOXATNPR1	41	-	GTAAA	Wound
AcLPP1A	WBOXATNPR1	49	-	GTGAA	Wound
AcLPP1A	WBOXATNPR1	75	-	TTCAA	Wound
AcLPP1A	WBOXATNPR1	116	-	GTCAA	Wound
AcLPP1A	WBOXATNPR1	219	+	TTGAA	Wound
AcLPP1A	WBOXATNPR1	226	+	TTAAC	Wound
AcLPP1A	WBOXATNPR1	237	-	GTCAA	Wound
AcLPP1A	WBOXATNPR1	306	+	TTGAT	Wound
AcLPP1A	WBOXATNPR1	328	-	TTCAA	Wound
AcLPP1A	WBOXATNPR1	334	-	TTCAA	Wound
AcLPP1A	WBOXATNPR1	372	-	ATCAA	Wound
AcLPP1A	WBOXATNPR1	491	-	GTCAG	Wound
AcLPP1A	WBOXATNPR1	500	+	TTGAG	Wound
AcLPP1A	WBOXATNPR1	508	-	GTCAA	Wound
AcLPP1A	WBOXATNPR1	521	-	ATCAA	Wound
AcLPP1A	WBOXATNPR1	539	+	TTGAA	Wound
AcLPP1A	WBOXATNPR1	558	+	TTAAC	Wound
AcLPP1A	WBOXATNPR1	575	+	TTGGC	Wound
AcLPP1A	WBOXATNPR1	667	+	TTAAC	Wound
AcLPP1A	WBOXATNPR1	683	+	TTGAA	Wound
AcLPP1A	WBOXATNPR1	707	-	GTGAA	Wound
AcLPP1A	WBOXATNPR1	784	-	TTCAA	Wound
AcLPP1A	WBOXATNPR1	836	+	TTGAA	Wound
AcLPP1A	WBOXATNPR1	848	-	ATCAA	Wound
AcLPP1A	WBOXATNPR1	874	+	TTGAG	Wound
AcLPP1A	WBOXATNPR1	926	+	TTGGC	Wound
AcLPP1A	WBOXATNPR1	945	+	TTGGC	Wound
AcLPP1A	WBOXATNPR1	967	-	GTCAA	Wound
AcLPP1A	WBOXATNPR1	1011	+	TTAAC	Wound
AcLPP1A	WBOXATNPR1	1020	-	GTAAA	Wound
AcLPP1A	WBOXATNPR1	1279	-	GTCTA	Wound
AcLPP1A	WBOXATNPR1	1333	-	GTCCA	Wound
AcLPP1A	WBOXATNPR1	1357	-	GTCAA	Wound
AcLPP1A	WBOXATNPR1	1364	+	TTGAT	Wound
AcLPP1A	WBOXATNPR1	1391	+	TTGAA	Wound
AcLPP1A	WBOXATNPR1	1405	+	CTGAC	Wound
AcLPP1A	WBOXATNPR1	1419	+	TTTAC	Wound
AcLPP1A	WBOXATNPR1	1496	+	TTAAC	Wound
AcLPP2A	WBOXATNPR1	22	+	TTGAT	Wound
AcLPP2A	WBOXATNPR1	36	+	TTAAC	Wound
AcLPP2A	WBOXATNPR1	77	+	TTTAC	Wound
AcLPP2A	WBOXATNPR1	177	-	GTTAA	Wound
AcLPP2A	WBOXATNPR1	190	-	ATCAA	Wound
AcLPP2A	WBOXATNPR1	297	-	GTTAA	Wound
AcLPP2A	WBOXATNPR1	310	-	ATCAA	Wound
AcLPP2A	WBOXATNPR1	362	-	GTAAA	Wound
AcLPP2A	WBOXATNPR1	401	-	GTTAA	Wound
AcLPP2A	WBOXATNPR1	415	-	ATCAA	Wound
AcLPP2A	WBOXATNPR1	426	+	TTGAA	Wound
AcLPP2A	WBOXATNPR1	558	-	GTCAG	Wound
AcLPP2A	WBOXATNPR1	581	-	TTCAA	Wound
AcLPP2A	WBOXATNPR1	598	-	GTCAT	Wound
AcLPP2A	WBOXATNPR1	611	-	TTCAA	Wound
AcLPP2A	WBOXATNPR1	618	-	GTCAG	Wound
AcLPP2A	WBOXATNPR1	649	-	GTAAA	Wound
AcLPP2A	WBOXATNPR1	669	+	TTGAA	Wound
AcLPP2A	WBOXATNPR1	684	-	CTCAA	Wound
AcLPP2A	WBOXATNPR1	697	-	TTCAA	Wound
AcLPP2A	WBOXATNPR1	721	+	TTGAG	Wound
AcLPP2A	WBOXATNPR1	725	-	GTAAA	Wound
AcLPP2A	WBOXATNPR1	777	+	TTGAA	Wound
AcLPP2A	WBOXATNPR1	815	-	TTCAA	Wound
AcLPP2A	WBOXATNPR1	827	+	TTGAA	Wound
AcLPP2A	WBOXATNPR1	838	-	GTAAA	Wound
AcLPP2A	WBOXATNPR1	855	-	GTCAT	Wound
AcLPP2A	WBOXATNPR1	888	+	TTGAT	Wound
AcLPP2A	WBOXATNPR1	982	-	GTCAA	Wound
AcLPP2A	WBOXATNPR1	1003	-	ATCAA	Wound
AcLPP2A	WBOXATNPR1	1013	-	TTCAA	Wound
AcLPP2A	WBOXATNPR1	1038	-	ATCAA	Wound
AcLPP2A	WBOXATNPR1	1045	+	TTGAC	Wound
AcLPP2A	WBOXATNPR1	1055	+	TTGAT	Wound
AcLPP2A	WBOXATNPR1	1069	-	GTCAG	Wound
AcLPP2A	WBOXATNPR1	1081	+	TTCAC	Wound
AcLPP2A	WBOXATNPR1	1090	-	GTCTA	Wound
AcLPP2A	WBOXATNPR1	1107	+	TTGAT	Wound
AcLPP2A	WBOXATNPR1	1119	-	GACAA	Wound
AcLPP2A	WBOXATNPR1	1148	+	TTGAG	Wound
AcLPP2A	WBOXATNPR1	1153	-	ATCAA	Wound
AcLPP2A	WBOXATNPR1	1215	-	ATCAA	Wound
AcLPP2A	WBOXATNPR1	1268	-	TTCAA	Wound
AcLPP2A	WBOXATNPR1	1288	+	TGGAC	Wound
AcLPP2A	WBOXATNPR1	1310	-	GTCAA	Wound
AcLPP2A	WBOXATNPR1	1335	-	GTCAT	Wound
AcLPP2A	WBOXATNPR1	1347	+	TTGTC	Wound
AcLPP2A	WBOXATNPR1	1349	-	GTCAA	Wound
AcLPP2A	WBOXATNPR1	1373	+	TTTAC	Wound
AcLPP2A	WBOXATNPR1	1382	-	GTAAA	Wound
AcLPP2A	WBOXATNPR1	1408	+	GTGAC	Wound
AcLPP2A	WBOXATNPR1	1420	-	ATCAA	Wound
AcLPP2A	WBOXATNPR1	1440	-	GTGAA	Wound
AcLPP2A	WBOXATNPR1	1446	+	TTGGC	Wound
AcLPP2A	WBOXATNPR1	1470	-	GTTAA	Wound
AcLPP1B	WBOXATNPR1	44	+	TTAAC	Wound
AcLPP1B	WBOXATNPR1	51	+	TTTAC	Wound
AcLPP1B	WBOXATNPR1	56	-	ATCAA	Wound
AcLPP1B	WBOXATNPR1	95	+	TTGAT	Wound
AcLPP1B	WBOXATNPR1	109	+	TTGAT	Wound
AcLPP1B	WBOXATNPR1	116	-	GTCGA	Wound
AcLPP1B	WBOXATNPR1	125	+	TAGAC	Wound
AcLPP1B	WBOXATNPR1	133	+	TTGAA	Wound
AcLPP1B	WBOXATNPR1	156	-	GTCAA	Wound
AcLPP1B	WBOXATNPR1	172	-	GTCAA	Wound
AcLPP1B	WBOXATNPR1	183	-	GTCAA	Wound
AcLPP1B	WBOXATNPR1	193	-	ATCAA	Wound
AcLPP1B	WBOXATNPR1	206	+	TTGAA	Wound
AcLPP1B	WBOXATNPR1	219	+	TCGAC	Wound
AcLPP1B	WBOXATNPR1	226	+	TTGAA	Wound
AcLPP1B	WBOXATNPR1	234	-	GTCAT	Wound
AcLPP1B	WBOXATNPR1	238	+	TTGAA	Wound
AcLPP1B	WBOXATNPR1	251	+	TTCAC	Wound
AcLPP1B	WBOXATNPR1	341	+	ATGAC	Wound
AcLPP1B	WBOXATNPR1	352	+	ATGAC	Wound
AcLPP1B	WBOXATNPR1	364	-	GTCAA	Wound
AcLPP1B	WBOXATNPR1	375	+	TTGAC	Wound
AcLPP1B	WBOXATNPR1	387	+	TTGAA	Wound
AcLPP1B	WBOXATNPR1	395	+	GTGAC	Wound
AcLPP1B	WBOXATNPR1	402	+	GTGAC	Wound
AcLPP1B	WBOXATNPR1	426	-	CTCAA	Wound
AcLPP1B	WBOXATNPR1	511	+	TTGTC	Wound
AcLPP1B	WBOXATNPR1	554	-	GTAAA	Wound
AcLPP1B	WBOXATNPR1	565	+	TTGAA	Wound
AcLPP1B	WBOXATNPR1	577	+	TTCAC	Wound
AcLPP1B	WBOXATNPR1	641	-	GTTAA	Wound
AcLPP1B	WBOXATNPR1	642	+	TTAAC	Wound
AcLPP1B	WBOXATNPR1	657	-	GTAAA	Wound
AcLPP1B	WBOXATNPR1	746	+	TTGAG	Wound
AcLPP1B	WBOXATNPR1	795	+	TTGAT	Wound
AcLPP1B	WBOXATNPR1	804	+	TTGAT	Wound
AcLPP1B	WBOXATNPR1	858	+	TTCAC	Wound
AcLPP1B	WBOXATNPR1	871	-	ATCAA	Wound
AcLPP1B	WBOXATNPR1	923	-	GCCAA	Wound
AcLPP1B	WBOXATNPR1	942	+	TTGTC	Wound
AcLPP1B	WBOXATNPR1	947	-	GTCAT	Wound
AcLPP1B	WBOXATNPR1	977	+	TTGAT	Wound
AcLPP1B	WBOXATNPR1	1000	+	TTGGC	Wound
AcLPP1B	WBOXATNPR1	1002	-	GGCAA	Wound
AcLPP1B	WBOXATNPR1	1035	-	GTCAA	Wound
AcLPP1B	WBOXATNPR1	1040	+	TTGAA	Wound
AcLPP1B	WBOXATNPR1	1074	-	GTCAA	Wound
AcLPP1B	WBOXATNPR1	1108	+	TTGTC	Wound
AcLPP1B	WBOXATNPR1	1128	-	CTCAA	Wound
AcLPP1B	WBOXATNPR1	1153	-	GTCAA	Wound
AcLPP1B	WBOXATNPR1	1162	-	GTCAG	Wound
AcLPP1B	WBOXATNPR1	1180	+	TGGAC	Wound
AcLPP1B	WBOXATNPR1	1182	-	GACAA	Wound
AcLPP1B	WBOXATNPR1	1198	-	ATCAA	Wound
AcLPP1B	WBOXATNPR1	1225	+	TTTAC	Wound
AcLPP1B	WBOXATNPR1	1254	-	GTCGA	Wound
AcLPP1B	WBOXATNPR1	1276	-	TTCAA	Wound
AcLPP1B	WBOXATNPR1	1303	-	GACAA	Wound
AcLPP1B	WBOXATNPR1	1308	-	GTCTA	Wound
AcLPP1B	WBOXATNPR1	1317	+	TTGTC	Wound
AcLPP1B	WBOXATNPR1	1319	-	GTCAT	Wound
AcLPP1B	WBOXATNPR1	1439	+	CTGAC	Wound
AcLPP1B	WBOXATNPR1	1467	+	TTGTC	Wound
AcLPP1B	WBOXATNPR1	1469	-	GTCAA	Wound
AcLPP1B	WBOXATNPR1	1492	+	TTGAA	Wound
AcLPP4A	WBOXATNPR1	6	+	TTTAC	Wound
AcLPP4A	WBOXATNPR1	43	-	TTCAA	Wound
AcLPP4A	WBOXATNPR1	51	+	TAGAC	Wound
AcLPP4A	WBOXATNPR1	83	-	TTCAA	Wound
AcLPP4A	WBOXATNPR1	91	-	TTCAA	Wound
AcLPP4A	WBOXATNPR1	108	+	TTAAC	Wound
AcLPP4A	WBOXATNPR1	115	-	TTCAA	Wound
AcLPP4A	WBOXATNPR1	137	-	TTCAA	Wound
AcLPP4A	WBOXATNPR1	175	-	TTCAA	Wound
AcLPP4A	WBOXATNPR1	214	-	TTCAA	Wound
AcLPP4A	WBOXATNPR1	280	+	TTCAC	Wound
AcLPP4A	WBOXATNPR1	317	-	TTCAA	Wound
AcLPP4A	WBOXATNPR1	325	-	GCCAA	Wound
AcLPP4A	WBOXATNPR1	358	-	GTCAA	Wound
AcLPP4A	WBOXATNPR1	433	+	TTGGC	Wound
AcLPP4A	WBOXATNPR1	461	+	TTGGC	Wound
AcLPP4A	WBOXATNPR1	484	-	GTTAA	Wound
AcLPP4A	WBOXATNPR1	522	-	GTCAC	Wound
AcLPP4A	WBOXATNPR1	592	-	ATCAA	Wound
AcLPP4A	WBOXATNPR1	613	+	TTGGC	Wound
AcLPP4A	WBOXATNPR1	619	+	TTGGC	Wound
AcLPP4A	WBOXATNPR1	625	-	GGCAA	Wound
AcLPP4A	WBOXATNPR1	681	-	GACAA	Wound
AcLPP4A	WBOXATNPR1	765	-	GTTAA	Wound
AcLPP4A	WBOXATNPR1	779	+	TGGAC	Wound
AcLPP4A	WBOXATNPR1	816	-	GTCCA	Wound
AcLPP4A	WBOXATNPR1	824	-	GTTAA	Wound
AcLPP4A	WBOXATNPR1	825	+	TTAAC	Wound
AcLPP4A	WBOXATNPR1	847	-	GCCAA	Wound
AcLPP4A	WBOXATNPR1	898	-	GTCAA	Wound
AcLPP4A	WBOXATNPR1	910	-	GTCCA	Wound
AcLPP4A	WBOXATNPR1	941	-	GGCAA	Wound
AcLPP4A	WBOXATNPR1	975	+	TTAAC	Wound
AcLPP4A	WBOXATNPR1	982	-	CTCAA	Wound
AcLPP4A	WBOXATNPR1	1037	+	TTAAC	Wound
AcLPP4A	WBOXATNPR1	1043	-	ATCAA	Wound
AcLPP4A	WBOXATNPR1	1095	+	TTCAC	Wound
AcLPP4A	WBOXATNPR1	1106	-	GACAA	Wound
AcLPP4A	WBOXATNPR1	1127	-	GTCAT	Wound
AcLPP4A	WBOXATNPR1	1143	-	TTCAA	Wound
AcLPP4A	WBOXATNPR1	1153	-	GTCTA	Wound
AcLPP4A	WBOXATNPR1	1180	+	TTCAC	Wound
AcLPP4A	WBOXATNPR1	1232	-	TTCAA	Wound
AcLPP4A	WBOXATNPR1	1250	-	TTCAA	Wound
AcLPP4A	WBOXATNPR1	1361	-	GTTAA	Wound
AcLPP4A	WBOXATNPR1	1381	+	TTAAC	Wound
AcLPP4A	WBOXATNPR1	1412	-	GTCAC	Wound
AcLPP4A	WBOXATNPR1	1443	-	GTCTA	Wound
AcLPP4A	WBOXATNPR1	1457	+	TTGCC	Wound
AcLPP4A	WBOXATNPR1	1482	-	GGCAA	Wound
AcLPP4A	WBOXATNPR1	1493	-	TTCAA	Wound
AcLPP3A	WBOXATNPR1	17	+	TTGAT	Wound
AcLPP3A	WBOXATNPR1	28	+	TTGAG	Wound
AcLPP3A	WBOXATNPR1	34	-	GTCTA	Wound
AcLPP3A	WBOXATNPR1	47	-	GACAA	Wound
AcLPP3A	WBOXATNPR1	56	-	GTCCA	Wound
AcLPP3A	WBOXATNPR1	74	+	TTGAC	Wound
AcLPP3A	WBOXATNPR1	76	-	GACAA	Wound
AcLPP3A	WBOXATNPR1	83	+	TTTAC	Wound
AcLPP3A	WBOXATNPR1	105	+	TTAAC	Wound
AcLPP3A	WBOXATNPR1	137	+	TTAAC	Wound
AcLPP3A	WBOXATNPR1	145	+	TTTAC	Wound
AcLPP3A	WBOXATNPR1	152	+	TTGAA	Wound
AcLPP3A	WBOXATNPR1	163	-	ATCAA	Wound
AcLPP3A	WBOXATNPR1	174	-	GTCAT	Wound
AcLPP3A	WBOXATNPR1	186	-	GTCAA	Wound
AcLPP3A	WBOXATNPR1	219	-	GGCAA	Wound
AcLPP3A	WBOXATNPR1	267	-	CTCAA	Wound
AcLPP3A	WBOXATNPR1	350	-	TTCAA	Wound
AcLPP3A	WBOXATNPR1	357	-	TTCAA	Wound
AcLPP3A	WBOXATNPR1	365	+	TTGAG	Wound
AcLPP3A	WBOXATNPR1	424	-	GTAAA	Wound
AcLPP3A	WBOXATNPR1	434	+	GTGAC	Wound
AcLPP3A	WBOXATNPR1	452	-	GTTAA	Wound
AcLPP3A	WBOXATNPR1	504	-	GTAAA	Wound
AcLPP3A	WBOXATNPR1	526	+	TTGTC	Wound
AcLPP3A	WBOXATNPR1	528	-	GTCAA	Wound
AcLPP3A	WBOXATNPR1	557	+	TTCAC	Wound
AcLPP3A	WBOXATNPR1	646	+	TTGGC	Wound
AcLPP3A	WBOXATNPR1	661	+	GTGAC	Wound
AcLPP3A	WBOXATNPR1	701	+	TTGAA	Wound
AcLPP3A	WBOXATNPR1	757	+	TTCAC	Wound
AcLPP3A	WBOXATNPR1	790	+	TTGAT	Wound
AcLPP3A	WBOXATNPR1	830	-	ATCAA	Wound
AcLPP3A	WBOXATNPR1	839	-	GTTAA	Wound
AcLPP3A	WBOXATNPR1	868	+	TTGGC	Wound
AcLPP3A	WBOXATNPR1	873	+	TTTAC	Wound
AcLPP3A	WBOXATNPR1	913	-	GCCAA	Wound
AcLPP3A	WBOXATNPR1	928	+	ATGAC	Wound
AcLPP3A	WBOXATNPR1	940	+	TTTAC	Wound
AcLPP3A	WBOXATNPR1	1053	-	GTAAA	Wound
AcLPP3A	WBOXATNPR1	1148	-	ATCAA	Wound
AcLPP3A	WBOXATNPR1	1187	-	GTAAA	Wound
AcLPP3A	WBOXATNPR1	1289	+	ATGAC	Wound
AcLPP3A	WBOXATNPR1	1335	-	GTTAA	Wound
AcLPP3A	WBOXATNPR1	1353	+	TTGAT	Wound
AcLPP3A	WBOXATNPR1	1368	+	TGGAC	Wound
AcLPP3A	WBOXATNPR1	1370	-	GACAA	Wound
AcLPP3A	WBOXATNPR1	1377	-	GTCAT	Wound
AcLPP3A	WBOXATNPR1	1418	+	TGGAC	Wound
AcLPP3A	WBOXATNPR1	1480	-	GTCAC	Wound
AcLPP1C	WBOXATNPR1	64	-	GTAAA	Wound
AcLPP1C	WBOXATNPR1	178	-	GTAAA	Wound
AcLPP1C	WBOXATNPR1	210	+	TTGAT	Wound
AcLPP1C	WBOXATNPR1	227	-	GGCAA	Wound
AcLPP1C	WBOXATNPR1	234	+	TTGAT	Wound
AcLPP1C	WBOXATNPR1	262	+	TTGAT	Wound
AcLPP1C	WBOXATNPR1	276	-	CTCAA	Wound
AcLPP1C	WBOXATNPR1	291	+	TTGAC	Wound
AcLPP1C	WBOXATNPR1	319	-	GTCAC	Wound
AcLPP1C	WBOXATNPR1	372	-	TTCAA	Wound
AcLPP1C	WBOXATNPR1	383	-	GTTAA	Wound
AcLPP1C	WBOXATNPR1	1009	-	TTCAA	Wound
AcLPP1C	WBOXATNPR1	1033	-	ATCAA	Wound
AcLPP1C	WBOXATNPR1	1066	-	GTAAA	Wound
AcLPP1C	WBOXATNPR1	1091	-	GTAAA	Wound
AcLPP1C	WBOXATNPR1	1182	-	GTCAG	Wound
AcLPP1C	WBOXATNPR1	1209	-	TTCAA	Wound
AcLPP1C	WBOXATNPR1	1226	-	GTCAC	Wound
AcLPP1C	WBOXATNPR1	1270	-	GGCAA	Wound
AcLPP1C	WBOXATNPR1	1308	-	TTCAA	Wound
AcLPP1C	WBOXATNPR1	1332	+	GTGAC	Wound
AcLPP1C	WBOXATNPR1	1339	+	TTGAA	Wound
AcLPP1C	WBOXATNPR1	1369	+	TTGCC	Wound
AcLPP1C	WBOXATNPR1	1392	-	TTCAA	Wound
AcLPP1C	WBOXATNPR1	1419	-	TTCAA	Wound
AcLPP1C	WBOXATNPR1	1427	+	CTGAC	Wound
AcLPP1C	WBOXATNPR1	1489	+	TTGTC	Wound
AcLPP1C	WBOXATNPR1	1491	-	GTCAA	Wound
AcLPP2B	WBOXATNPR1	69	+	TTGAG	Wound
AcLPP2B	WBOXATNPR1	74	-	TTCAA	Wound
AcLPP2B	WBOXATNPR1	86	-	GTGAA	Wound
AcLPP2B	WBOXATNPR1	108	+	TTGTC	Wound
AcLPP2B	WBOXATNPR1	110	-	GTCAT	Wound
AcLPP2B	WBOXATNPR1	125	-	GTCTA	Wound
AcLPP2B	WBOXATNPR1	131	-	TTCAA	Wound
AcLPP2B	WBOXATNPR1	141	-	TTCAA	Wound
AcLPP2B	WBOXATNPR1	152	-	TTCAA	Wound
AcLPP2B	WBOXATNPR1	193	+	TTGAA	Wound
AcLPP2B	WBOXATNPR1	209	-	GTCCA	Wound
AcLPP2B	WBOXATNPR1	253	+	TTGAT	Wound
AcLPP2B	WBOXATNPR1	281	-	ATCAA	Wound
AcLPP2B	WBOXATNPR1	288	+	TTGAC	Wound
AcLPP2B	WBOXATNPR1	290	-	GACAA	Wound
AcLPP2B	WBOXATNPR1	307	+	TTGAA	Wound
AcLPP2B	WBOXATNPR1	319	-	ATCAA	Wound
AcLPP2B	WBOXATNPR1	339	-	TTCAA	Wound
AcLPP2B	WBOXATNPR1	346	+	TTGAA	Wound
AcLPP2B	WBOXATNPR1	356	-	GTTAA	Wound
AcLPP2B	WBOXATNPR1	357	+	TTAAC	Wound
AcLPP2B	WBOXATNPR1	365	-	ATCAA	Wound
AcLPP2B	WBOXATNPR1	416	-	TTCAA	Wound
AcLPP2B	WBOXATNPR1	509	+	ATGAC	Wound
AcLPP2B	WBOXATNPR1	518	-	GTCAA	Wound
AcLPP2B	WBOXATNPR1	529	-	GTTAA	Wound
AcLPP2B	WBOXATNPR1	581	-	GTTAA	Wound
AcLPP2B	WBOXATNPR1	582	+	TTAAC	Wound
AcLPP2B	WBOXATNPR1	597	+	TTGAT	Wound
AcLPP2B	WBOXATNPR1	622	+	TTGCC	Wound
AcLPP2B	WBOXATNPR1	639	-	GTAAA	Wound
AcLPP2B	WBOXATNPR1	681	-	GTCAT	Wound
AcLPP2B	WBOXATNPR1	697	+	TTGAA	Wound
AcLPP2B	WBOXATNPR1	733	+	TTAAC	Wound
AcLPP2B	WBOXATNPR1	747	-	GACAA	Wound
AcLPP2B	WBOXATNPR1	758	-	GTCAC	Wound
AcLPP2B	WBOXATNPR1	790	+	TTCAC	Wound
AcLPP2B	WBOXATNPR1	818	+	TTGCC	Wound
AcLPP2B	WBOXATNPR1	820	-	GCCAA	Wound
AcLPP2B	WBOXATNPR1	838	+	TTCAC	Wound
AcLPP2B	WBOXATNPR1	847	+	TTGAG	Wound
AcLPP2B	WBOXATNPR1	854	+	TTGAT	Wound
AcLPP2B	WBOXATNPR1	859	+	TTGAG	Wound
AcLPP2B	WBOXATNPR1	871	+	TTGTC	Wound
AcLPP2B	WBOXATNPR1	873	-	GTCTA	Wound
AcLPP2B	WBOXATNPR1	890	-	GACAA	Wound
AcLPP2B	WBOXATNPR1	900	+	TTGTC	Wound
AcLPP2B	WBOXATNPR1	902	-	GTCGA	Wound
AcLPP2B	WBOXATNPR1	918	+	TTGCC	Wound
AcLPP2B	WBOXATNPR1	929	-	GTCAT	Wound
AcLPP2B	WBOXATNPR1	935	-	GTCAC	Wound
AcLPP2B	WBOXATNPR1	973	-	GTCAT	Wound
AcLPP2B	WBOXATNPR1	1010	-	GCCAA	Wound
AcLPP2B	WBOXATNPR1	1022	-	TTCAA	Wound
AcLPP2B	WBOXATNPR1	1057	+	TTGAT	Wound
AcLPP2B	WBOXATNPR1	1102	+	TTGGC	Wound
AcLPP2B	WBOXATNPR1	1177	-	GTCAA	Wound
AcLPP2B	WBOXATNPR1	1208	+	TTGAC	Wound
AcLPP2B	WBOXATNPR1	1236	+	TAGAC	Wound
AcLPP2B	WBOXATNPR1	1261	-	GACAA	Wound
AcLPP2B	WBOXATNPR1	1297	+	TTGTC	Wound
AcLPP2B	WBOXATNPR1	1299	-	GTCAG	Wound
AcLPP2B	WBOXATNPR1	1310	+	TTTAC	Wound
AcLPP2B	WBOXATNPR1	1315	+	TTAAC	Wound
AcLPP2B	WBOXATNPR1	1364	-	TTCAA	Wound
AcLPP2B	WBOXATNPR1	1381	+	GTGAC	Wound
AcLPP2B	WBOXATNPR1	1424	+	TTTAC	Wound
AcLPP2B	WBOXATNPR1	1465	+	TTGAT	Wound
AcLPP2B	WBOXATNPR1	1470	+	TTGAA	Wound
AcLPP1A	GT1CONSENSUS	72	-	ATTTTC	Leaf, shoot, light, SA
AcLPP1A	GT1CONSENSUS	99	+	GAAAAT	Leaf, shoot, light, SA
AcLPP1A	GT1CONSENSUS	164	+	GAAAAT	Leaf, shoot, light, SA
AcLPP1A	GT1CONSENSUS	308	+	GATAAA	Leaf, shoot, light, SA
AcLPP1A	GT1CONSENSUS	387	-	ATTTCC	Leaf, shoot, light, SA
AcLPP1A	GT1CONSENSUS	629	+	GAAAAA	Leaf, shoot, light, SA
AcLPP1A	GT1CONSENSUS	859	-	ATTTCC	Leaf, shoot, light, SA
AcLPP1A	GT1CONSENSUS	1099	-	ATTACC	Leaf, shoot, light, SA
AcLPP1A	GT1CONSENSUS	1203	-	ATTTCC	Leaf, shoot, light, SA
AcLPP1A	GT1CONSENSUS	1419	-	TTTACC	Leaf, shoot, light, SA
AcLPP2A	GT1CONSENSUS	4	-	TTTTTC	Leaf, shoot, light, SA
AcLPP2A	GT1CONSENSUS	66	-	TTTTTC	Leaf, shoot, light, SA
AcLPP2A	GT1CONSENSUS	111	-	TTTTTC	Leaf, shoot, light, SA
AcLPP2A	GT1CONSENSUS	207	+	GAAAAA	Leaf, shoot, light, SA
AcLPP2A	GT1CONSENSUS	257	+	GAAAAA	Leaf, shoot, light, SA
AcLPP2A	GT1CONSENSUS	361	+	GGTAAA	Leaf, shoot, light, SA
AcLPP2A	GT1CONSENSUS	428	+	GAAAAA	Leaf, shoot, light, SA
AcLPP2A	GT1CONSENSUS	447	+	GAAAAA	Leaf, shoot, light, SA
AcLPP2A	GT1CONSENSUS	523	+	GGTAAT	Leaf, shoot, light, SA
AcLPP2A	GT1CONSENSUS	537	+	GAAAAA	Leaf, shoot, light, SA
AcLPP2A	GT1CONSENSUS	573	+	GATAAT	Leaf, shoot, light, SA
AcLPP2A	GT1CONSENSUS	578	-	TTTTTC	Leaf, shoot, light, SA
AcLPP2A	GT1CONSENSUS	608	-	TTTTTC	Leaf, shoot, light, SA
AcLPP2A	GT1CONSENSUS	791	-	TTTATC	Leaf, shoot, light, SA
AcLPP2A	GT1CONSENSUS	874	+	GAAAAA	Leaf, shoot, light, SA
AcLPP2A	GT1CONSENSUS	880	+	GAAAAA	Leaf, shoot, light, SA
AcLPP2A	GT1CONSENSUS	909	+	GAAAAA	Leaf, shoot, light, SA
AcLPP2A	GT1CONSENSUS	934	+	GGAAAA	Leaf, shoot, light, SA
AcLPP2A	GT1CONSENSUS	935	+	GAAAAA	Leaf, shoot, light, SA
AcLPP2A	GT1CONSENSUS	1212	-	TTTATC	Leaf, shoot, light, SA
AcLPP2A	GT1CONSENSUS	1242	-	TTTTTC	Leaf, shoot, light, SA
AcLPP2A	GT1CONSENSUS	1324	+	GAAAAT	Leaf, shoot, light, SA
AcLPP2A	GT1CONSENSUS	1360	-	ATTTTC	Leaf, shoot, light, SA
AcLPP1B	GT1CONSENSUS	135	+	GAAAAA	Leaf, shoot, light, SA
AcLPP1B	GT1CONSENSUS	300	+	GAAAAA	Leaf, shoot, light, SA
AcLPP1B	GT1CONSENSUS	414	-	TTTTTC	Leaf, shoot, light, SA
AcLPP1B	GT1CONSENSUS	527	-	TTTTTC	Leaf, shoot, light, SA
AcLPP1B	GT1CONSENSUS	528	-	TTTTCC	Leaf, shoot, light, SA
AcLPP1B	GT1CONSENSUS	567	+	GAAAAA	Leaf, shoot, light, SA
AcLPP1B	GT1CONSENSUS	601	+	GAAAAT	Leaf, shoot, light, SA
AcLPP1B	GT1CONSENSUS	629	+	GAAAAA	Leaf, shoot, light, SA
AcLPP1B	GT1CONSENSUS	648	+	GATAAA	Leaf, shoot, light, SA
AcLPP1B	GT1CONSENSUS	718	+	GAAAAA	Leaf, shoot, light, SA
AcLPP1B	GT1CONSENSUS	741	+	GAAAAT	Leaf, shoot, light, SA
AcLPP1B	GT1CONSENSUS	761	+	GAAAAA	Leaf, shoot, light, SA
AcLPP1B	GT1CONSENSUS	913	-	ATTTTC	Leaf, shoot, light, SA
AcLPP1B	GT1CONSENSUS	914	-	TTTTCC	Leaf, shoot, light, SA
AcLPP1B	GT1CONSENSUS	952	+	GATAAT	Leaf, shoot, light, SA
AcLPP1B	GT1CONSENSUS	1244	+	GATAAA	Leaf, shoot, light, SA
AcLPP4A	GT1CONSENSUS	254	-	ATTTTC	Leaf, shoot, light, SA
AcLPP4A	GT1CONSENSUS	301	-	ATTTTC	Leaf, shoot, light, SA
AcLPP4A	GT1CONSENSUS	307	+	GAAAAT	Leaf, shoot, light, SA
AcLPP4A	GT1CONSENSUS	314	-	ATTTTC	Leaf, shoot, light, SA
AcLPP4A	GT1CONSENSUS	535	-	ATTTTC	Leaf, shoot, light, SA
AcLPP4A	GT1CONSENSUS	554	+	GAAAAT	Leaf, shoot, light, SA
AcLPP4A	GT1CONSENSUS	790	-	ATTTCC	Leaf, shoot, light, SA
AcLPP4A	GT1CONSENSUS	1164	-	ATTTCC	Leaf, shoot, light, SA
AcLPP4A	GT1CONSENSUS	1266	-	TTTATC	Leaf, shoot, light, SA
AcLPP4A	GT1CONSENSUS	1427	-	TTTTCC	Leaf, shoot, light, SA
AcLPP4A	GT1CONSENSUS	1475	-	TTTATC	Leaf, shoot, light, SA
AcLPP3A	GT1CONSENSUS	19	+	GATAAT	Leaf, shoot, light, SA
AcLPP3A	GT1CONSENSUS	160	-	ATTATC	Leaf, shoot, light, SA
AcLPP3A	GT1CONSENSUS	304	-	TTTTTC	Leaf, shoot, light, SA
AcLPP3A	GT1CONSENSUS	305	-	TTTTCC	Leaf, shoot, light, SA
AcLPP3A	GT1CONSENSUS	503	+	GGTAAA	Leaf, shoot, light, SA
AcLPP3A	GT1CONSENSUS	508	-	ATTTTC	Leaf, shoot, light, SA
AcLPP3A	GT1CONSENSUS	533	-	ATTACC	Leaf, shoot, light, SA
AcLPP3A	GT1CONSENSUS	703	+	GAAAAT	Leaf, shoot, light, SA
AcLPP3A	GT1CONSENSUS	750	+	GGAAAA	Leaf, shoot, light, SA
AcLPP3A	GT1CONSENSUS	792	+	GATAAT	Leaf, shoot, light, SA
AcLPP3A	GT1CONSENSUS	1016	+	GAAAAA	Leaf, shoot, light, SA
AcLPP3A	GT1CONSENSUS	1066	+	GAAAAT	Leaf, shoot, light, SA
AcLPP3A	GT1CONSENSUS	1070	-	ATTATC	Leaf, shoot, light, SA
AcLPP3A	GT1CONSENSUS	1162	+	GAAAAA	Leaf, shoot, light, SA
AcLPP3A	GT1CONSENSUS	1214	+	GGAAAA	Leaf, shoot, light, SA
AcLPP3A	GT1CONSENSUS	1215	+	GAAAAT	Leaf, shoot, light, SA
AcLPP3A	GT1CONSENSUS	1221	-	ATTTCC	Leaf, shoot, light, SA
AcLPP3A	GT1CONSENSUS	1310	-	TTTATC	Leaf, shoot, light, SA
AcLPP3A	GT1CONSENSUS	1355	+	GATAAA	Leaf, shoot, light, SA
AcLPP1C	GT1CONSENSUS	9	-	TTTTTC	Leaf, shoot, light, SA
AcLPP1C	GT1CONSENSUS	49	-	TTTTTC	Leaf, shoot, light, SA
AcLPP1C	GT1CONSENSUS	145	+	GAAAAT	Leaf, shoot, light, SA
AcLPP1C	GT1CONSENSUS	169	+	GAAAAA	Leaf, shoot, light, SA
AcLPP1C	GT1CONSENSUS	177	+	GGTAAA	Leaf, shoot, light, SA
AcLPP1C	GT1CONSENSUS	198	-	TTTTTC	Leaf, shoot, light, SA
AcLPP1C	GT1CONSENSUS	236	+	GATAAT	Leaf, shoot, light, SA
AcLPP1C	GT1CONSENSUS	305	-	ATTATC	Leaf, shoot, light, SA
AcLPP1C	GT1CONSENSUS	349	+	GAAAAA	Leaf, shoot, light, SA
AcLPP1C	GT1CONSENSUS	1146	+	GGTAAT	Leaf, shoot, light, SA
AcLPP1C	GT1CONSENSUS	1159	+	GGAAAA	Leaf, shoot, light, SA
AcLPP1C	GT1CONSENSUS	1160	+	GAAAAA	Leaf, shoot, light, SA
AcLPP1C	GT1CONSENSUS	1201	+	GATAAT	Leaf, shoot, light, SA
AcLPP1C	GT1CONSENSUS	1206	-	TTTTTC	Leaf, shoot, light, SA
AcLPP2B	GT1CONSENSUS	149	-	ATTTTC	Leaf, shoot, light, SA
AcLPP2B	GT1CONSENSUS	167	+	GAAAAA	Leaf, shoot, light, SA
AcLPP2B	GT1CONSENSUS	271	-	ATTACC	Leaf, shoot, light, SA
AcLPP2B	GT1CONSENSUS	278	-	ATTATC	Leaf, shoot, light, SA
AcLPP2B	GT1CONSENSUS	316	-	TTTATC	Leaf, shoot, light, SA
AcLPP2B	GT1CONSENSUS	803	-	ATTTCC	Leaf, shoot, light, SA
AcLPP2B	GT1CONSENSUS	923	+	GATAAA	Leaf, shoot, light, SA
AcLPP2B	GT1CONSENSUS	1146	+	GGAAAA	Leaf, shoot, light, SA
AcLPP2B	GT1CONSENSUS	1163	+	GAAAAA	Leaf, shoot, light, SA
AcLPP2B	GT1CONSENSUS	1191	-	TTTATC	Leaf, shoot, light, SA
AcLPP2B	GT1CONSENSUS	1219	-	ATTTTC	Leaf, shoot, light, SA
AcLPP2B	GT1CONSENSUS	1329	-	ATTTTC	Leaf, shoot, light, SA
AcLPP2B	GT1CONSENSUS	1424	-	TTTACC	Leaf, shoot, light, SA
AcLPP1A	IBOXCORE	17	+	GATTA	Leaf, shoot,light regulation
AcLPP1A	IBOXCORE	19	-	TTAAC	Leaf, shoot,light regulation
AcLPP1A	IBOXCORE	35	-	TTATT	Leaf, shoot,light regulation
AcLPP1A	IBOXCORE	70	-	TTATT	Leaf, shoot,light regulation
AcLPP1A	IBOXCORE	73	-	TTTTC	Leaf, shoot,light regulation
AcLPP1A	IBOXCORE	84	-	ATATC	Leaf, shoot,light regulation
AcLPP1A	IBOXCORE	99	+	GAAAA	Leaf, shoot,light regulation
AcLPP1A	IBOXCORE	111	+	AATAA	Leaf, shoot,light regulation
AcLPP1A	IBOXCORE	132	-	TTATT	Leaf, shoot,light regulation
AcLPP1A	IBOXCORE	136	-	TTATT	Leaf, shoot,light regulation
AcLPP1A	IBOXCORE	149	+	TATAA	Leaf, shoot,light regulation
AcLPP1A	IBOXCORE	164	+	GAAAA	Leaf, shoot,light regulation
AcLPP1A	IBOXCORE	172	-	ATATC	Leaf, shoot,light regulation
AcLPP1A	IBOXCORE	178	+	CATAA	Leaf, shoot,light regulation
AcLPP1A	IBOXCORE	189	-	TGATC	Leaf, shoot,light regulation
AcLPP1A	IBOXCORE	224	+	GATTA	Leaf, shoot,light regulation
AcLPP1A	IBOXCORE	226	-	TTAAC	Leaf, shoot,light regulation
AcLPP1A	IBOXCORE	253	-	TTCTC	Leaf, shoot,light regulation
AcLPP1A	IBOXCORE	257	-	CTATC	Leaf, shoot,light regulation
AcLPP1A	IBOXCORE	263	-	TTCTC	Leaf, shoot,light regulation
AcLPP1A	IBOXCORE	269	-	TTCTC	Leaf, shoot,light regulation
AcLPP1A	IBOXCORE	308	+	GATAA	Leaf, shoot,light regulation
AcLPP1A	IBOXCORE	323	-	TTTTC	Leaf, shoot,light regulation
AcLPP1A	IBOXCORE	358	+	AATAA	Leaf, shoot,light regulation
AcLPP1A	IBOXCORE	368	+	AATAA	Leaf, shoot,light regulation
AcLPP1A	IBOXCORE	370	-	TAATC	Leaf, shoot,light regulation
AcLPP1A	IBOXCORE	416	+	GATGA	Leaf, shoot,light regulation
AcLPP1A	IBOXCORE	437	+	CATAA	Leaf, shoot,light regulation
AcLPP1A	IBOXCORE	447	+	CATAA	Leaf, shoot,light regulation
AcLPP1A	IBOXCORE	476	+	GATTA	Leaf, shoot,light regulation
AcLPP1A	IBOXCORE	497	-	TTATT	Leaf, shoot,light regulation
AcLPP1A	IBOXCORE	515	-	TTATA	Leaf, shoot,light regulation
AcLPP1A	IBOXCORE	519	-	ATATC	Leaf, shoot,light regulation
AcLPP1A	IBOXCORE	532	-	TTATA	Leaf, shoot,light regulation
AcLPP1A	IBOXCORE	550	-	TTATT	Leaf, shoot,light regulation
AcLPP1A	IBOXCORE	558	-	TTAAC	Leaf, shoot,light regulation
AcLPP1A	IBOXCORE	583	+	AATAA	Leaf, shoot,light regulation
AcLPP1A	IBOXCORE	600	-	TTATT	Leaf, shoot,light regulation
AcLPP1A	IBOXCORE	621	+	GATAT	Leaf, shoot,light regulation
AcLPP1A	IBOXCORE	623	+	TATAA	Leaf, shoot,light regulation
AcLPP1A	IBOXCORE	629	+	GAAAA	Leaf, shoot,light regulation
AcLPP1A	IBOXCORE	635	+	AATAA	Leaf, shoot,light regulation
AcLPP1A	IBOXCORE	642	-	TTATA	Leaf, shoot,light regulation
AcLPP1A	IBOXCORE	654	+	AATAA	Leaf, shoot,light regulation
AcLPP1A	IBOXCORE	659	+	TATAA	Leaf, shoot,light regulation
AcLPP1A	IBOXCORE	667	-	TTAAC	Leaf, shoot,light regulation
AcLPP1A	IBOXCORE	692	-	TTATT	Leaf, shoot,light regulation
AcLPP1A	IBOXCORE	752	+	CATAA	Leaf, shoot,light regulation
AcLPP1A	IBOXCORE	758	+	AATAA	Leaf, shoot,light regulation
AcLPP1A	IBOXCORE	772	+	TATAA	Leaf, shoot,light regulation
AcLPP1A	IBOXCORE	803	-	TTATT	Leaf, shoot,light regulation
AcLPP1A	IBOXCORE	828	-	TTATA	Leaf, shoot,light regulation
AcLPP1A	IBOXCORE	904	+	AATAA	Leaf, shoot,light regulation
AcLPP1A	IBOXCORE	932	-	TTATT	Leaf, shoot,light regulation
AcLPP1A	IBOXCORE	954	+	AATAA	Leaf, shoot,light regulation
AcLPP1A	IBOXCORE	958	+	AATAA	Leaf, shoot,light regulation
AcLPP1A	IBOXCORE	987	-	TTATT	Leaf, shoot,light regulation
AcLPP1A	IBOXCORE	993	-	TTATT	Leaf, shoot,light regulation
AcLPP1A	IBOXCORE	1011	-	TTAAC	Leaf, shoot,light regulation
AcLPP1A	IBOXCORE	1033	+	AATAA	Leaf, shoot,light regulation
AcLPP1A	IBOXCORE	1054	-	TTATT	Leaf, shoot,light regulation
AcLPP1A	IBOXCORE	1065	+	AATAA	Leaf, shoot,light regulation
AcLPP1A	IBOXCORE	1098	+	GATTA	Leaf, shoot,light regulation
AcLPP1A	IBOXCORE	1100	-	TTACC	Leaf, shoot,light regulation
AcLPP1A	IBOXCORE	1129	+	AATAA	Leaf, shoot,light regulation
AcLPP1A	IBOXCORE	1147	-	TTATG	Leaf, shoot,light regulation
AcLPP1A	IBOXCORE	1270	-	TTATT	Leaf, shoot,light regulation
AcLPP1A	IBOXCORE	1273	-	TTATT	Leaf, shoot,light regulation
AcLPP1A	IBOXCORE	1365	-	TGATC	Leaf, shoot,light regulation
AcLPP1A	IBOXCORE	1366	+	GATCA	Leaf, shoot,light regulation
AcLPP1A	IBOXCORE	1382	-	TTATG	Leaf, shoot,light regulation
AcLPP1A	IBOXCORE	1400	+	GAAAA	Leaf, shoot,light regulation
AcLPP1A	IBOXCORE	1420	-	TTACC	Leaf, shoot,light regulation
AcLPP1A	IBOXCORE	1434	-	TTATA	Leaf, shoot,light regulation
AcLPP1A	IBOXCORE	1436	-	ATATC	Leaf, shoot,light regulation
AcLPP1A	IBOXCORE	1466	+	TATAA	Leaf, shoot,light regulation
AcLPP1A	IBOXCORE	1489	-	TGATC	Leaf, shoot,light regulation
AcLPP1A	IBOXCORE	1496	-	TTAAC	Leaf, shoot,light regulation
AcLPP2A	IBOXCORE	5	-	TTTTC	Leaf, shoot,light regulation
AcLPP2A	IBOXCORE	24	+	GATTA	Leaf, shoot,light regulation
AcLPP2A	IBOXCORE	36	-	TTAAC	Leaf, shoot,light regulation
AcLPP2A	IBOXCORE	59	-	TTATT	Leaf, shoot,light regulation
AcLPP2A	IBOXCORE	62	-	TTATT	Leaf, shoot,light regulation
AcLPP2A	IBOXCORE	67	-	TTTTC	Leaf, shoot,light regulation
AcLPP2A	IBOXCORE	94	-	TTATT	Leaf, shoot,light regulation
AcLPP2A	IBOXCORE	101	-	TTATT	Leaf, shoot,light regulation
AcLPP2A	IBOXCORE	104	-	TTATT	Leaf, shoot,light regulation
AcLPP2A	IBOXCORE	107	-	TTATT	Leaf, shoot,light regulation
AcLPP2A	IBOXCORE	112	-	TTTTC	Leaf, shoot,light regulation
AcLPP2A	IBOXCORE	133	+	CATAA	Leaf, shoot,light regulation
AcLPP2A	IBOXCORE	151	+	AATAA	Leaf, shoot,light regulation
AcLPP2A	IBOXCORE	177	+	GTTAA	Leaf, shoot,light regulation
AcLPP2A	IBOXCORE	188	-	TAATC	Leaf, shoot,light regulation
AcLPP2A	IBOXCORE	207	+	GAAAA	Leaf, shoot,light regulation
AcLPP2A	IBOXCORE	212	+	AATAA	Leaf, shoot,light regulation
AcLPP2A	IBOXCORE	215	+	AATAA	Leaf, shoot,light regulation
AcLPP2A	IBOXCORE	218	+	AATAA	Leaf, shoot,light regulation
AcLPP2A	IBOXCORE	225	+	AATAA	Leaf, shoot,light regulation
AcLPP2A	IBOXCORE	231	+	AATAA	Leaf, shoot,light regulation
AcLPP2A	IBOXCORE	257	+	GAAAA	Leaf, shoot,light regulation
AcLPP2A	IBOXCORE	262	+	AATAA	Leaf, shoot,light regulation
AcLPP2A	IBOXCORE	271	+	AATAA	Leaf, shoot,light regulation
AcLPP2A	IBOXCORE	297	+	GTTAA	Leaf, shoot,light regulation
AcLPP2A	IBOXCORE	308	-	TAATC	Leaf, shoot,light regulation
AcLPP2A	IBOXCORE	326	+	AATAA	Leaf, shoot,light regulation
AcLPP2A	IBOXCORE	329	+	AATAA	Leaf, shoot,light regulation
AcLPP2A	IBOXCORE	332	+	AATAA	Leaf, shoot,light regulation
AcLPP2A	IBOXCORE	342	+	AATAA	Leaf, shoot,light regulation
AcLPP2A	IBOXCORE	348	+	AATAA	Leaf, shoot,light regulation
AcLPP2A	IBOXCORE	353	+	AATAA	Leaf, shoot,light regulation
AcLPP2A	IBOXCORE	361	+	GGTAA	Leaf, shoot,light regulation
AcLPP2A	IBOXCORE	377	+	AATAA	Leaf, shoot,light regulation
AcLPP2A	IBOXCORE	392	-	TTATT	Leaf, shoot,light regulation
AcLPP2A	IBOXCORE	401	+	GTTAA	Leaf, shoot,light regulation
AcLPP2A	IBOXCORE	422	+	GATAT	Leaf, shoot,light regulation
AcLPP2A	IBOXCORE	428	+	GAAAA	Leaf, shoot,light regulation
AcLPP2A	IBOXCORE	435	-	TTATA	Leaf, shoot,light regulation
AcLPP2A	IBOXCORE	436	+	TATAA	Leaf, shoot,light regulation
AcLPP2A	IBOXCORE	439	+	AATAA	Leaf, shoot,light regulation
AcLPP2A	IBOXCORE	447	+	GAAAA	Leaf, shoot,light regulation
AcLPP2A	IBOXCORE	455	+	TATAA	Leaf, shoot,light regulation
AcLPP2A	IBOXCORE	459	+	AATAA	Leaf, shoot,light regulation
AcLPP2A	IBOXCORE	487	+	GATAG	Leaf, shoot,light regulation
AcLPP2A	IBOXCORE	502	+	GAGAA	Leaf, shoot,light regulation
AcLPP2A	IBOXCORE	523	+	GGTAA	Leaf, shoot,light regulation
AcLPP2A	IBOXCORE	531	+	CATAA	Leaf, shoot,light regulation
AcLPP2A	IBOXCORE	537	+	GAAAA	Leaf, shoot,light regulation
AcLPP2A	IBOXCORE	546	+	GAGAA	Leaf, shoot,light regulation
AcLPP2A	IBOXCORE	548	+	GAAAA	Leaf, shoot,light regulation
AcLPP2A	IBOXCORE	573	+	GATAA	Leaf, shoot,light regulation
AcLPP2A	IBOXCORE	579	-	TTTTC	Leaf, shoot,light regulation
AcLPP2A	IBOXCORE	609	-	TTTTC	Leaf, shoot,light regulation
AcLPP2A	IBOXCORE	634	-	GTATC	Leaf, shoot,light regulation
AcLPP2A	IBOXCORE	675	+	TATAA	Leaf, shoot,light regulation
AcLPP2A	IBOXCORE	718	-	TTATT	Leaf, shoot,light regulation
AcLPP2A	IBOXCORE	748	-	TAATC	Leaf, shoot,light regulation
AcLPP2A	IBOXCORE	784	-	TTATA	Leaf, shoot,light regulation
AcLPP2A	IBOXCORE	785	+	TATAA	Leaf, shoot,light regulation
AcLPP2A	IBOXCORE	792	-	TTATC	Leaf, shoot,light regulation
AcLPP2A	IBOXCORE	802	+	GAGAA	Leaf, shoot,light regulation
AcLPP2A	IBOXCORE	810	+	GATTA	Leaf, shoot,light regulation
AcLPP2A	IBOXCORE	812	-	TTATT	Leaf, shoot,light regulation
AcLPP2A	IBOXCORE	822	-	TTATT	Leaf, shoot,light regulation
AcLPP2A	IBOXCORE	874	+	GAAAA	Leaf, shoot,light regulation
AcLPP2A	IBOXCORE	880	+	GAAAA	Leaf, shoot,light regulation
AcLPP2A	IBOXCORE	895	-	TTATT	Leaf, shoot,light regulation
AcLPP2A	IBOXCORE	898	-	TTATA	Leaf, shoot,light regulation
AcLPP2A	IBOXCORE	909	+	GAAAA	Leaf, shoot,light regulation
AcLPP2A	IBOXCORE	918	-	TTATA	Leaf, shoot,light regulation
AcLPP2A	IBOXCORE	935	+	GAAAA	Leaf, shoot,light regulation
AcLPP2A	IBOXCORE	950	-	TTTTC	Leaf, shoot,light regulation
AcLPP2A	IBOXCORE	958	-	TTATT	Leaf, shoot,light regulation
AcLPP2A	IBOXCORE	963	-	TTATT	Leaf, shoot,light regulation
AcLPP2A	IBOXCORE	976	-	ATATC	Leaf, shoot,light regulation
AcLPP2A	IBOXCORE	1021	+	GATAT	Leaf, shoot,light regulation
AcLPP2A	IBOXCORE	1037	+	GATCA	Leaf, shoot,light regulation
AcLPP2A	IBOXCORE	1057	+	GATAT	Leaf, shoot,light regulation
AcLPP2A	IBOXCORE	1058	-	ATATC	Leaf, shoot,light regulation
AcLPP2A	IBOXCORE	1109	+	GATAT	Leaf, shoot,light regulation
AcLPP2A	IBOXCORE	1119	+	GACAA	Leaf, shoot,light regulation
AcLPP2A	IBOXCORE	1127	+	GATTA	Leaf, shoot,light regulation
AcLPP2A	IBOXCORE	1129	-	TTATA	Leaf, shoot,light regulation
AcLPP2A	IBOXCORE	1130	+	TATAA	Leaf, shoot,light regulation
AcLPP2A	IBOXCORE	1132	-	TAATC	Leaf, shoot,light regulation
AcLPP2A	IBOXCORE	1152	+	GATCA	Leaf, shoot,light regulation
AcLPP2A	IBOXCORE	1165	-	TTATA	Leaf, shoot,light regulation
AcLPP2A	IBOXCORE	1189	-	TTATA	Leaf, shoot,light regulation
AcLPP2A	IBOXCORE	1204	+	TATAA	Leaf, shoot,light regulation
AcLPP2A	IBOXCORE	1213	-	TTATC	Leaf, shoot,light regulation
AcLPP2A	IBOXCORE	1228	+	GGTAA	Leaf, shoot,light regulation
AcLPP2A	IBOXCORE	1243	-	TTTTC	Leaf, shoot,light regulation
AcLPP2A	IBOXCORE	1260	+	AATAA	Leaf, shoot,light regulation
AcLPP2A	IBOXCORE	1324	+	GAAAA	Leaf, shoot,light regulation
AcLPP2A	IBOXCORE	1347	-	TTGTC	Leaf, shoot,light regulation
AcLPP2A	IBOXCORE	1361	-	TTTTC	Leaf, shoot,light regulation
AcLPP2A	IBOXCORE	1389	-	TTATT	Leaf, shoot,light regulation
AcLPP2A	IBOXCORE	1397	-	TTATT	Leaf, shoot,light regulation
AcLPP2A	IBOXCORE	1419	+	GATCA	Leaf, shoot,light regulation
AcLPP2A	IBOXCORE	1470	+	GTTAA	Leaf, shoot,light regulation
AcLPP2A	IBOXCORE	1484	-	TTCTC	Leaf, shoot,light regulation
AcLPP1B	IBOXCORE	34	-	TGATC	Leaf, shoot,light regulation
AcLPP1B	IBOXCORE	44	-	TTAAC	Leaf, shoot,light regulation
AcLPP1B	IBOXCORE	110	-	TGATC	Leaf, shoot,light regulation
AcLPP1B	IBOXCORE	135	+	GAAAA	Leaf, shoot,light regulation
AcLPP1B	IBOXCORE	213	+	GAAAA	Leaf, shoot,light regulation
AcLPP1B	IBOXCORE	272	-	TTATG	Leaf, shoot,light regulation
AcLPP1B	IBOXCORE	284	+	CATAA	Leaf, shoot,light regulation
AcLPP1B	IBOXCORE	300	+	GAAAA	Leaf, shoot,light regulation
AcLPP1B	IBOXCORE	304	+	AATAA	Leaf, shoot,light regulation
AcLPP1B	IBOXCORE	328	+	AATAA	Leaf, shoot,light regulation
AcLPP1B	IBOXCORE	332	+	AATAA	Leaf, shoot,light regulation
AcLPP1B	IBOXCORE	339	-	TTATG	Leaf, shoot,light regulation
AcLPP1B	IBOXCORE	345	+	CATAA	Leaf, shoot,light regulation
AcLPP1B	IBOXCORE	350	-	TTATG	Leaf, shoot,light regulation
AcLPP1B	IBOXCORE	367	+	AATAA	Leaf, shoot,light regulation
AcLPP1B	IBOXCORE	415	-	TTTTC	Leaf, shoot,light regulation
AcLPP1B	IBOXCORE	458	-	TTATA	Leaf, shoot,light regulation
AcLPP1B	IBOXCORE	475	-	TTATT	Leaf, shoot,light regulation
AcLPP1B	IBOXCORE	478	-	TTATT	Leaf, shoot,light regulation
AcLPP1B	IBOXCORE	489	-	TTATT	Leaf, shoot,light regulation
AcLPP1B	IBOXCORE	497	-	TTATT	Leaf, shoot,light regulation
AcLPP1B	IBOXCORE	503	-	TTATT	Leaf, shoot,light regulation
AcLPP1B	IBOXCORE	511	-	TTGTC	Leaf, shoot,light regulation
AcLPP1B	IBOXCORE	519	-	TTATA	Leaf, shoot,light regulation
AcLPP1B	IBOXCORE	520	+	TATAA	Leaf, shoot,light regulation
AcLPP1B	IBOXCORE	528	-	TTTTC	Leaf, shoot,light regulation
AcLPP1B	IBOXCORE	557	+	AATAA	Leaf, shoot,light regulation
AcLPP1B	IBOXCORE	567	+	GAAAA	Leaf, shoot,light regulation
AcLPP1B	IBOXCORE	571	+	AATAA	Leaf, shoot,light regulation
AcLPP1B	IBOXCORE	581	+	CATAA	Leaf, shoot,light regulation
AcLPP1B	IBOXCORE	587	-	TTATG	Leaf, shoot,light regulation
AcLPP1B	IBOXCORE	601	+	GAAAA	Leaf, shoot,light regulation
AcLPP1B	IBOXCORE	609	+	AATAA	Leaf, shoot,light regulation
AcLPP1B	IBOXCORE	629	+	GAAAA	Leaf, shoot,light regulation
AcLPP1B	IBOXCORE	641	+	GTTAA	Leaf, shoot,light regulation
AcLPP1B	IBOXCORE	642	-	TTAAC	Leaf, shoot,light regulation
AcLPP1B	IBOXCORE	648	+	GATAA	Leaf, shoot,light regulation
AcLPP1B	IBOXCORE	679	-	TTATC	Leaf, shoot,light regulation
AcLPP1B	IBOXCORE	694	-	TTCTC	Leaf, shoot,light regulation
AcLPP1B	IBOXCORE	716	+	GAGAA	Leaf, shoot,light regulation
AcLPP1B	IBOXCORE	718	+	GAAAA	Leaf, shoot,light regulation
AcLPP1B	IBOXCORE	739	+	GAGAA	Leaf, shoot,light regulation
AcLPP1B	IBOXCORE	741	+	GAAAA	Leaf, shoot,light regulation
AcLPP1B	IBOXCORE	753	+	GATAG	Leaf, shoot,light regulation
AcLPP1B	IBOXCORE	759	+	GAGAA	Leaf, shoot,light regulation
AcLPP1B	IBOXCORE	761	+	GAAAA	Leaf, shoot,light regulation
AcLPP1B	IBOXCORE	772	+	TATAA	Leaf, shoot,light regulation
AcLPP1B	IBOXCORE	797	+	GATAC	Leaf, shoot,light regulation
AcLPP1B	IBOXCORE	806	+	GATAT	Leaf, shoot,light regulation
AcLPP1B	IBOXCORE	807	-	ATATC	Leaf, shoot,light regulation
AcLPP1B	IBOXCORE	815	-	TTCTC	Leaf, shoot,light regulation
AcLPP1B	IBOXCORE	894	+	GATAT	Leaf, shoot,light regulation
AcLPP1B	IBOXCORE	911	-	TTATT	Leaf, shoot,light regulation
AcLPP1B	IBOXCORE	914	-	TTTTC	Leaf, shoot,light regulation
AcLPP1B	IBOXCORE	942	-	TTGTC	Leaf, shoot,light regulation
AcLPP1B	IBOXCORE	952	+	GATAA	Leaf, shoot,light regulation
AcLPP1B	IBOXCORE	968	+	GATTA	Leaf, shoot,light regulation
AcLPP1B	IBOXCORE	974	-	TTATT	Leaf, shoot,light regulation
AcLPP1B	IBOXCORE	995	-	TTATA	Leaf, shoot,light regulation
AcLPP1B	IBOXCORE	1022	+	TATAA	Leaf, shoot,light regulation
AcLPP1B	IBOXCORE	1099	-	TTCTC	Leaf, shoot,light regulation
AcLPP1B	IBOXCORE	1108	-	TTGTC	Leaf, shoot,light regulation
AcLPP1B	IBOXCORE	1168	-	TTATA	Leaf, shoot,light regulation
AcLPP1B	IBOXCORE	1182	+	GACAA	Leaf, shoot,light regulation
AcLPP1B	IBOXCORE	1189	-	TTATT	Leaf, shoot,light regulation
AcLPP1B	IBOXCORE	1196	-	GTATC	Leaf, shoot,light regulation
AcLPP1B	IBOXCORE	1208	+	TATAA	Leaf, shoot,light regulation
AcLPP1B	IBOXCORE	1244	+	GATAA	Leaf, shoot,light regulation
AcLPP1B	IBOXCORE	1259	+	GATGA	Leaf, shoot,light regulation
AcLPP1B	IBOXCORE	1261	-	TGATC	Leaf, shoot,light regulation
AcLPP1B	IBOXCORE	1269	-	TTATA	Leaf, shoot,light regulation
AcLPP1B	IBOXCORE	1303	+	GACAA	Leaf, shoot,light regulation
AcLPP1B	IBOXCORE	1317	-	TTGTC	Leaf, shoot,light regulation
AcLPP1B	IBOXCORE	1328	+	TATAA	Leaf, shoot,light regulation
AcLPP1B	IBOXCORE	1335	-	TTATT	Leaf, shoot,light regulation
AcLPP1B	IBOXCORE	1409	-	TGATC	Leaf, shoot,light regulation
AcLPP1B	IBOXCORE	1443	+	CATAA	Leaf, shoot,light regulation
AcLPP1B	IBOXCORE	1449	+	GCTAA	Leaf, shoot,light regulation
AcLPP1B	IBOXCORE	1467	-	TTGTC	Leaf, shoot,light regulation
AcLPP1B	IBOXCORE	1478	-	TAATC	Leaf, shoot,light regulation
AcLPP4A	IBOXCORE	19	+	GCTAA	Leaf, shoot,light regulation
AcLPP4A	IBOXCORE	24	+	GATAC	Leaf, shoot,light regulation
AcLPP4A	IBOXCORE	29	+	GATAT	Leaf, shoot,light regulation
AcLPP4A	IBOXCORE	33	-	TGATC	Leaf, shoot,light regulation
AcLPP4A	IBOXCORE	34	+	GATCA	Leaf, shoot,light regulation
AcLPP4A	IBOXCORE	48	-	TTATA	Leaf, shoot,light regulation
AcLPP4A	IBOXCORE	71	+	GATAT	Leaf, shoot,light regulation
AcLPP4A	IBOXCORE	76	+	GATAT	Leaf, shoot,light regulation
AcLPP4A	IBOXCORE	89	-	TTTTC	Leaf, shoot,light regulation
AcLPP4A	IBOXCORE	97	-	TTATG	Leaf, shoot,light regulation
AcLPP4A	IBOXCORE	108	-	TTAAC	Leaf, shoot,light regulation
AcLPP4A	IBOXCORE	113	-	TTTTC	Leaf, shoot,light regulation
AcLPP4A	IBOXCORE	126	-	TTATG	Leaf, shoot,light regulation
AcLPP4A	IBOXCORE	142	+	GATAT	Leaf, shoot,light regulation
AcLPP4A	IBOXCORE	152	-	TTATG	Leaf, shoot,light regulation
AcLPP4A	IBOXCORE	158	-	TTATG	Leaf, shoot,light regulation
AcLPP4A	IBOXCORE	164	-	TTATA	Leaf, shoot,light regulation
AcLPP4A	IBOXCORE	180	+	GATAC	Leaf, shoot,light regulation
AcLPP4A	IBOXCORE	189	+	GATAT	Leaf, shoot,light regulation
AcLPP4A	IBOXCORE	194	+	GATTA	Leaf, shoot,light regulation
AcLPP4A	IBOXCORE	196	-	TTATG	Leaf, shoot,light regulation
AcLPP4A	IBOXCORE	255	-	TTTTC	Leaf, shoot,light regulation
AcLPP4A	IBOXCORE	264	-	TTATG	Leaf, shoot,light regulation
AcLPP4A	IBOXCORE	271	-	TTATT	Leaf, shoot,light regulation
AcLPP4A	IBOXCORE	277	-	TTATT	Leaf, shoot,light regulation
AcLPP4A	IBOXCORE	291	+	TATAA	Leaf, shoot,light regulation
AcLPP4A	IBOXCORE	297	-	TTATA	Leaf, shoot,light regulation
AcLPP4A	IBOXCORE	302	-	TTTTC	Leaf, shoot,light regulation
AcLPP4A	IBOXCORE	307	+	GAAAA	Leaf, shoot,light regulation
AcLPP4A	IBOXCORE	315	-	TTTTC	Leaf, shoot,light regulation
AcLPP4A	IBOXCORE	351	+	GATAG	Leaf, shoot,light regulation
AcLPP4A	IBOXCORE	364	-	TTATA	Leaf, shoot,light regulation
AcLPP4A	IBOXCORE	388	-	TTATG	Leaf, shoot,light regulation
AcLPP4A	IBOXCORE	419	-	TTATG	Leaf, shoot,light regulation
AcLPP4A	IBOXCORE	428	-	TTATG	Leaf, shoot,light regulation
AcLPP4A	IBOXCORE	444	-	TTATA	Leaf, shoot,light regulation
AcLPP4A	IBOXCORE	469	+	GATAT	Leaf, shoot,light regulation
AcLPP4A	IBOXCORE	484	+	GTTAA	Leaf, shoot,light regulation
AcLPP4A	IBOXCORE	536	-	TTTTC	Leaf, shoot,light regulation
AcLPP4A	IBOXCORE	542	+	GATAT	Leaf, shoot,light regulation
AcLPP4A	IBOXCORE	546	-	TTATG	Leaf, shoot,light regulation
AcLPP4A	IBOXCORE	554	+	GAAAA	Leaf, shoot,light regulation
AcLPP4A	IBOXCORE	560	-	TTATT	Leaf, shoot,light regulation
AcLPP4A	IBOXCORE	563	-	TTATT	Leaf, shoot,light regulation
AcLPP4A	IBOXCORE	566	-	TTATT	Leaf, shoot,light regulation
AcLPP4A	IBOXCORE	590	-	TGATC	Leaf, shoot,light regulation
AcLPP4A	IBOXCORE	591	+	GATCA	Leaf, shoot,light regulation
AcLPP4A	IBOXCORE	607	+	GGTAA	Leaf, shoot,light regulation
AcLPP4A	IBOXCORE	681	+	GACAA	Leaf, shoot,light regulation
AcLPP4A	IBOXCORE	765	+	GTTAA	Leaf, shoot,light regulation
AcLPP4A	IBOXCORE	772	+	GGTAA	Leaf, shoot,light regulation
AcLPP4A	IBOXCORE	824	+	GTTAA	Leaf, shoot,light regulation
AcLPP4A	IBOXCORE	825	-	TTAAC	Leaf, shoot,light regulation
AcLPP4A	IBOXCORE	835	+	GATAG	Leaf, shoot,light regulation
AcLPP4A	IBOXCORE	869	+	GATGA	Leaf, shoot,light regulation
AcLPP4A	IBOXCORE	874	+	GATCA	Leaf, shoot,light regulation
AcLPP4A	IBOXCORE	934	+	TATAA	Leaf, shoot,light regulation
AcLPP4A	IBOXCORE	952	-	TTCTC	Leaf, shoot,light regulation
AcLPP4A	IBOXCORE	964	+	GATAT	Leaf, shoot,light regulation
AcLPP4A	IBOXCORE	975	-	TTAAC	Leaf, shoot,light regulation
AcLPP4A	IBOXCORE	995	-	TTCTC	Leaf, shoot,light regulation
AcLPP4A	IBOXCORE	1037	-	TTAAC	Leaf, shoot,light regulation
AcLPP4A	IBOXCORE	1079	-	TTCTC	Leaf, shoot,light regulation
AcLPP4A	IBOXCORE	1088	-	TTCTC	Leaf, shoot,light regulation
AcLPP4A	IBOXCORE	1106	+	GACAA	Leaf, shoot,light regulation
AcLPP4A	IBOXCORE	1134	+	GCTAA	Leaf, shoot,light regulation
AcLPP4A	IBOXCORE	1155	-	CTATC	Leaf, shoot,light regulation
AcLPP4A	IBOXCORE	1171	-	TTCTC	Leaf, shoot,light regulation
AcLPP4A	IBOXCORE	1199	-	TTATA	Leaf, shoot,light regulation
AcLPP4A	IBOXCORE	1200	+	TATAA	Leaf, shoot,light regulation
AcLPP4A	IBOXCORE	1209	-	TTATA	Leaf, shoot,light regulation
AcLPP4A	IBOXCORE	1216	+	AATAA	Leaf, shoot,light regulation
AcLPP4A	IBOXCORE	1222	-	TTATT	Leaf, shoot,light regulation
AcLPP4A	IBOXCORE	1241	+	AATAA	Leaf, shoot,light regulation
AcLPP4A	IBOXCORE	1247	-	TTATT	Leaf, shoot,light regulation
AcLPP4A	IBOXCORE	1267	-	TTATC	Leaf, shoot,light regulation
AcLPP4A	IBOXCORE	1292	-	TTATA	Leaf, shoot,light regulation
AcLPP4A	IBOXCORE	1293	+	TATAA	Leaf, shoot,light regulation
AcLPP4A	IBOXCORE	1329	+	CATAA	Leaf, shoot,light regulation
AcLPP4A	IBOXCORE	1350	-	TTATA	Leaf, shoot,light regulation
AcLPP4A	IBOXCORE	1361	+	GTTAA	Leaf, shoot,light regulation
AcLPP4A	IBOXCORE	1381	-	TTAAC	Leaf, shoot,light regulation
AcLPP4A	IBOXCORE	1427	-	TTTTC	Leaf, shoot,light regulation
AcLPP4A	IBOXCORE	1433	+	GAGAA	Leaf, shoot,light regulation
AcLPP4A	IBOXCORE	1447	+	AATAA	Leaf, shoot,light regulation
AcLPP4A	IBOXCORE	1476	-	TTATC	Leaf, shoot,light regulation
AcLPP3A	IBOXCORE	5	+	GATAT	Leaf, shoot,light regulation
AcLPP3A	IBOXCORE	19	+	GATAA	Leaf, shoot,light regulation
AcLPP3A	IBOXCORE	24	-	TTATT	Leaf, shoot,light regulation
AcLPP3A	IBOXCORE	47	+	GACAA	Leaf, shoot,light regulation
AcLPP3A	IBOXCORE	60	+	AATAA	Leaf, shoot,light regulation
AcLPP3A	IBOXCORE	76	+	GACAA	Leaf, shoot,light regulation
AcLPP3A	IBOXCORE	105	-	TTAAC	Leaf, shoot,light regulation
AcLPP3A	IBOXCORE	137	-	TTAAC	Leaf, shoot,light regulation
AcLPP3A	IBOXCORE	158	-	TTATT	Leaf, shoot,light regulation
AcLPP3A	IBOXCORE	161	-	TTATC	Leaf, shoot,light regulation
AcLPP3A	IBOXCORE	175	-	TCATC	Leaf, shoot,light regulation
AcLPP3A	IBOXCORE	232	-	TTATA	Leaf, shoot,light regulation
AcLPP3A	IBOXCORE	258	-	CTATC	Leaf, shoot,light regulation
AcLPP3A	IBOXCORE	265	-	TTCTC	Leaf, shoot,light regulation
AcLPP3A	IBOXCORE	288	+	GATAG	Leaf, shoot,light regulation
AcLPP3A	IBOXCORE	305	-	TTTTC	Leaf, shoot,light regulation
AcLPP3A	IBOXCORE	327	+	GATTA	Leaf, shoot,light regulation
AcLPP3A	IBOXCORE	329	-	TTATT	Leaf, shoot,light regulation
AcLPP3A	IBOXCORE	333	-	TTATA	Leaf, shoot,light regulation
AcLPP3A	IBOXCORE	334	+	TATAA	Leaf, shoot,light regulation
AcLPP3A	IBOXCORE	382	-	TTATC	Leaf, shoot,light regulation
AcLPP3A	IBOXCORE	392	-	TGATC	Leaf, shoot,light regulation
AcLPP3A	IBOXCORE	393	+	GATCA	Leaf, shoot,light regulation
AcLPP3A	IBOXCORE	401	-	TCATC	Leaf, shoot,light regulation
AcLPP3A	IBOXCORE	438	+	CATAA	Leaf, shoot,light regulation
AcLPP3A	IBOXCORE	452	+	GTTAA	Leaf, shoot,light regulation
AcLPP3A	IBOXCORE	470	-	TTCTC	Leaf, shoot,light regulation
AcLPP3A	IBOXCORE	503	+	GGTAA	Leaf, shoot,light regulation
AcLPP3A	IBOXCORE	509	-	TTTTC	Leaf, shoot,light regulation
AcLPP3A	IBOXCORE	520	+	AATAA	Leaf, shoot,light regulation
AcLPP3A	IBOXCORE	526	-	TTGTC	Leaf, shoot,light regulation
AcLPP3A	IBOXCORE	534	-	TTACC	Leaf, shoot,light regulation
AcLPP3A	IBOXCORE	540	-	TTATA	Leaf, shoot,light regulation
AcLPP3A	IBOXCORE	542	-	ATATC	Leaf, shoot,light regulation
AcLPP3A	IBOXCORE	684	+	CATAA	Leaf, shoot,light regulation
AcLPP3A	IBOXCORE	703	+	GAAAA	Leaf, shoot,light regulation
AcLPP3A	IBOXCORE	710	+	GATTA	Leaf, shoot,light regulation
AcLPP3A	IBOXCORE	722	+	GAGAA	Leaf, shoot,light regulation
AcLPP3A	IBOXCORE	739	+	GATAA	Leaf, shoot,light regulation
AcLPP3A	IBOXCORE	751	+	GAAAA	Leaf, shoot,light regulation
AcLPP3A	IBOXCORE	792	+	GATAA	Leaf, shoot,light regulation
AcLPP3A	IBOXCORE	828	-	TTATC	Leaf, shoot,light regulation
AcLPP3A	IBOXCORE	839	+	GTTAA	Leaf, shoot,light regulation
AcLPP3A	IBOXCORE	879	-	TTAGC	Leaf, shoot,light regulation
AcLPP3A	IBOXCORE	882	+	GCTAA	Leaf, shoot,light regulation
AcLPP3A	IBOXCORE	888	+	AATAA	Leaf, shoot,light regulation
AcLPP3A	IBOXCORE	892	+	AATAA	Leaf, shoot,light regulation
AcLPP3A	IBOXCORE	896	+	AATAA	Leaf, shoot,light regulation
AcLPP3A	IBOXCORE	904	+	AATAA	Leaf, shoot,light regulation
AcLPP3A	IBOXCORE	945	-	TTATA	Leaf, shoot,light regulation
AcLPP3A	IBOXCORE	946	+	TATAA	Leaf, shoot,light regulation
AcLPP3A	IBOXCORE	1016	+	GAAAA	Leaf, shoot,light regulation
AcLPP3A	IBOXCORE	1066	+	GAAAA	Leaf, shoot,light regulation
AcLPP3A	IBOXCORE	1071	-	TTATC	Leaf, shoot,light regulation
AcLPP3A	IBOXCORE	1084	-	TTCTC	Leaf, shoot,light regulation
AcLPP3A	IBOXCORE	1095	-	TTATA	Leaf, shoot,light regulation
AcLPP3A	IBOXCORE	1104	+	CATAA	Leaf, shoot,light regulation
AcLPP3A	IBOXCORE	1119	+	AATAA	Leaf, shoot,light regulation
AcLPP3A	IBOXCORE	1135	+	TATAA	Leaf, shoot,light regulation
AcLPP3A	IBOXCORE	1138	+	AATAA	Leaf, shoot,light regulation
AcLPP3A	IBOXCORE	1162	+	GAAAA	Leaf, shoot,light regulation
AcLPP3A	IBOXCORE	1215	+	GAAAA	Leaf, shoot,light regulation
AcLPP3A	IBOXCORE	1238	+	GATCA	Leaf, shoot,light regulation
AcLPP3A	IBOXCORE	1251	+	GATAT	Leaf, shoot,light regulation
AcLPP3A	IBOXCORE	1252	-	ATATC	Leaf, shoot,light regulation
AcLPP3A	IBOXCORE	1270	-	CTATC	Leaf, shoot,light regulation
AcLPP3A	IBOXCORE	1288	+	GATGA	Leaf, shoot,light regulation
AcLPP3A	IBOXCORE	1304	-	TTATA	Leaf, shoot,light regulation
AcLPP3A	IBOXCORE	1305	+	TATAA	Leaf, shoot,light regulation
AcLPP3A	IBOXCORE	1311	-	TTATC	Leaf, shoot,light regulation
AcLPP3A	IBOXCORE	1325	-	TTATA	Leaf, shoot,light regulation
AcLPP3A	IBOXCORE	1326	+	TATAA	Leaf, shoot,light regulation
AcLPP3A	IBOXCORE	1331	-	TTATG	Leaf, shoot,light regulation
AcLPP3A	IBOXCORE	1335	+	GTTAA	Leaf, shoot,light regulation
AcLPP3A	IBOXCORE	1340	-	TTATA	Leaf, shoot,light regulation
AcLPP3A	IBOXCORE	1341	+	TATAA	Leaf, shoot,light regulation
AcLPP3A	IBOXCORE	1355	+	GATAA	Leaf, shoot,light regulation
AcLPP3A	IBOXCORE	1370	+	GACAA	Leaf, shoot,light regulation
AcLPP3A	IBOXCORE	1378	-	TCATC	Leaf, shoot,light regulation
AcLPP3A	IBOXCORE	1426	-	TGATC	Leaf, shoot,light regulation
AcLPP3A	IBOXCORE	1458	-	ATATC	Leaf, shoot,light regulation
AcLPP1C	IBOXCORE	6	-	TTATT	Leaf, shoot,light regulation
AcLPP1C	IBOXCORE	10	-	TTTTC	Leaf, shoot,light regulation
AcLPP1C	IBOXCORE	17	-	TTCTC	Leaf, shoot,light regulation
AcLPP1C	IBOXCORE	50	-	TTTTC	Leaf, shoot,light regulation
AcLPP1C	IBOXCORE	58	+	TATAA	Leaf, shoot,light regulation
AcLPP1C	IBOXCORE	89	+	GAGAA	Leaf, shoot,light regulation
AcLPP1C	IBOXCORE	96	+	CATAA	Leaf, shoot,light regulation
AcLPP1C	IBOXCORE	145	+	GAAAA	Leaf, shoot,light regulation
AcLPP1C	IBOXCORE	167	+	GAGAA	Leaf, shoot,light regulation
AcLPP1C	IBOXCORE	169	+	GAAAA	Leaf, shoot,light regulation
AcLPP1C	IBOXCORE	177	+	GGTAA	Leaf, shoot,light regulation
AcLPP1C	IBOXCORE	199	-	TTTTC	Leaf, shoot,light regulation
AcLPP1C	IBOXCORE	212	+	GATTA	Leaf, shoot,light regulation
AcLPP1C	IBOXCORE	214	-	TTATT	Leaf, shoot,light regulation
AcLPP1C	IBOXCORE	218	-	TAATC	Leaf, shoot,light regulation
AcLPP1C	IBOXCORE	236	+	GATAA	Leaf, shoot,light regulation
AcLPP1C	IBOXCORE	264	+	GATTA	Leaf, shoot,light regulation
AcLPP1C	IBOXCORE	306	-	TTATC	Leaf, shoot,light regulation
AcLPP1C	IBOXCORE	340	+	GATGA	Leaf, shoot,light regulation
AcLPP1C	IBOXCORE	343	+	GATGA	Leaf, shoot,light regulation
AcLPP1C	IBOXCORE	349	+	GAAAA	Leaf, shoot,light regulation
AcLPP1C	IBOXCORE	369	-	TTATT	Leaf, shoot,light regulation
AcLPP1C	IBOXCORE	383	+	GTTAA	Leaf, shoot,light regulation
AcLPP1C	IBOXCORE	401	-	TTATA	Leaf, shoot,light regulation
AcLPP1C	IBOXCORE	417	-	TGATC	Leaf, shoot,light regulation
AcLPP1C	IBOXCORE	1031	-	TAATC	Leaf, shoot,light regulation
AcLPP1C	IBOXCORE	1055	+	TATAA	Leaf, shoot,light regulation
AcLPP1C	IBOXCORE	1058	+	AATAA	Leaf, shoot,light regulation
AcLPP1C	IBOXCORE	1074	+	AATAA	Leaf, shoot,light regulation
AcLPP1C	IBOXCORE	1080	+	AATAA	Leaf, shoot,light regulation
AcLPP1C	IBOXCORE	1111	+	GATGA	Leaf, shoot,light regulation
AcLPP1C	IBOXCORE	1146	+	GGTAA	Leaf, shoot,light regulation
AcLPP1C	IBOXCORE	1160	+	GAAAA	Leaf, shoot,light regulation
AcLPP1C	IBOXCORE	1170	+	GAGAA	Leaf, shoot,light regulation
AcLPP1C	IBOXCORE	1172	+	GAAAA	Leaf, shoot,light regulation
AcLPP1C	IBOXCORE	1201	+	GATAA	Leaf, shoot,light regulation
AcLPP1C	IBOXCORE	1207	-	TTTTC	Leaf, shoot,light regulation
AcLPP1C	IBOXCORE	1233	-	TAATC	Leaf, shoot,light regulation
AcLPP1C	IBOXCORE	1286	+	GATCA	Leaf, shoot,light regulation
AcLPP1C	IBOXCORE	1297	-	TTCTC	Leaf, shoot,light regulation
AcLPP1C	IBOXCORE	1313	-	TTAGC	Leaf, shoot,light regulation
AcLPP1C	IBOXCORE	1316	+	GCTAA	Leaf, shoot,light regulation
AcLPP1C	IBOXCORE	1325	-	TAATC	Leaf, shoot,light regulation
AcLPP1C	IBOXCORE	1346	+	GCTAA	Leaf, shoot,light regulation
AcLPP1C	IBOXCORE	1385	-	TCATC	Leaf, shoot,light regulation
AcLPP1C	IBOXCORE	1395	+	AATAA	Leaf, shoot,light regulation
AcLPP1C	IBOXCORE	1400	-	TTCTC	Leaf, shoot,light regulation
AcLPP1C	IBOXCORE	1489	-	TTGTC	Leaf, shoot,light regulation
AcLPP2B	IBOXCORE	1	+	TATAA	Leaf, shoot,light regulation
AcLPP2B	IBOXCORE	14	-	TTATG	Leaf, shoot,light regulation
AcLPP2B	IBOXCORE	18	+	GATAC	Leaf, shoot,light regulation
AcLPP2B	IBOXCORE	31	-	TGATC	Leaf, shoot,light regulation
AcLPP2B	IBOXCORE	32	+	GATCA	Leaf, shoot,light regulation
AcLPP2B	IBOXCORE	39	-	TCATC	Leaf, shoot,light regulation
AcLPP2B	IBOXCORE	50	-	TTATA	Leaf, shoot,light regulation
AcLPP2B	IBOXCORE	51	+	TATAA	Leaf, shoot,light regulation
AcLPP2B	IBOXCORE	63	+	GATTA	Leaf, shoot,light regulation
AcLPP2B	IBOXCORE	65	-	TTATT	Leaf, shoot,light regulation
AcLPP2B	IBOXCORE	93	-	TTATT	Leaf, shoot,light regulation
AcLPP2B	IBOXCORE	97	-	TTATA	Leaf, shoot,light regulation
AcLPP2B	IBOXCORE	98	+	TATAA	Leaf, shoot,light regulation
AcLPP2B	IBOXCORE	108	-	TTGTC	Leaf, shoot,light regulation
AcLPP2B	IBOXCORE	150	-	TTTTC	Leaf, shoot,light regulation
AcLPP2B	IBOXCORE	160	+	AATAA	Leaf, shoot,light regulation
AcLPP2B	IBOXCORE	167	+	GAAAA	Leaf, shoot,light regulation
AcLPP2B	IBOXCORE	195	+	GAAAA	Leaf, shoot,light regulation
AcLPP2B	IBOXCORE	213	+	AATAA	Leaf, shoot,light regulation
AcLPP2B	IBOXCORE	255	+	GATGA	Leaf, shoot,light regulation
AcLPP2B	IBOXCORE	272	-	TTACC	Leaf, shoot,light regulation
AcLPP2B	IBOXCORE	279	-	TTATC	Leaf, shoot,light regulation
AcLPP2B	IBOXCORE	290	+	GACAA	Leaf, shoot,light regulation
AcLPP2B	IBOXCORE	293	+	AATAA	Leaf, shoot,light regulation
AcLPP2B	IBOXCORE	317	-	TTATC	Leaf, shoot,light regulation
AcLPP2B	IBOXCORE	326	+	AATAA	Leaf, shoot,light regulation
AcLPP2B	IBOXCORE	348	+	GAAAA	Leaf, shoot,light regulation
AcLPP2B	IBOXCORE	356	+	GTTAA	Leaf, shoot,light regulation
AcLPP2B	IBOXCORE	357	-	TTAAC	Leaf, shoot,light regulation
AcLPP2B	IBOXCORE	375	-	CTATC	Leaf, shoot,light regulation
AcLPP2B	IBOXCORE	402	-	TAATC	Leaf, shoot,light regulation
AcLPP2B	IBOXCORE	420	+	AATAA	Leaf, shoot,light regulation
AcLPP2B	IBOXCORE	436	-	ATATC	Leaf, shoot,light regulation
AcLPP2B	IBOXCORE	445	+	CATAA	Leaf, shoot,light regulation
AcLPP2B	IBOXCORE	459	+	GCTAA	Leaf, shoot,light regulation
AcLPP2B	IBOXCORE	466	+	AATAA	Leaf, shoot,light regulation
AcLPP2B	IBOXCORE	483	-	TTATT	Leaf, shoot,light regulation
AcLPP2B	IBOXCORE	486	-	TTATA	Leaf, shoot,light regulation
AcLPP2B	IBOXCORE	487	+	TATAA	Leaf, shoot,light regulation
AcLPP2B	IBOXCORE	493	-	TTATA	Leaf, shoot,light regulation
AcLPP2B	IBOXCORE	502	+	TATAA	Leaf, shoot,light regulation
AcLPP2B	IBOXCORE	507	-	TTATG	Leaf, shoot,light regulation
AcLPP2B	IBOXCORE	529	+	GTTAA	Leaf, shoot,light regulation
AcLPP2B	IBOXCORE	535	+	GATTA	Leaf, shoot,light regulation
AcLPP2B	IBOXCORE	544	+	GATCA	Leaf, shoot,light regulation
AcLPP2B	IBOXCORE	561	-	TGATC	Leaf, shoot,light regulation
AcLPP2B	IBOXCORE	562	+	GATCA	Leaf, shoot,light regulation
AcLPP2B	IBOXCORE	581	+	GTTAA	Leaf, shoot,light regulation
AcLPP2B	IBOXCORE	582	-	TTAAC	Leaf, shoot,light regulation
AcLPP2B	IBOXCORE	599	+	GATGA	Leaf, shoot,light regulation
AcLPP2B	IBOXCORE	606	-	TTATT	Leaf, shoot,light regulation
AcLPP2B	IBOXCORE	611	-	TTATA	Leaf, shoot,light regulation
AcLPP2B	IBOXCORE	612	+	TATAA	Leaf, shoot,light regulation
AcLPP2B	IBOXCORE	617	-	TTATT	Leaf, shoot,light regulation
AcLPP2B	IBOXCORE	628	-	TTATC	Leaf, shoot,light regulation
AcLPP2B	IBOXCORE	661	+	CATAA	Leaf, shoot,light regulation
AcLPP2B	IBOXCORE	682	-	TCATC	Leaf, shoot,light regulation
AcLPP2B	IBOXCORE	690	-	TTATT	Leaf, shoot,light regulation
AcLPP2B	IBOXCORE	733	-	TTAAC	Leaf, shoot,light regulation
AcLPP2B	IBOXCORE	747	+	GACAA	Leaf, shoot,light regulation
AcLPP2B	IBOXCORE	773	-	TAATC	Leaf, shoot,light regulation
AcLPP2B	IBOXCORE	779	-	TTATT	Leaf, shoot,light regulation
AcLPP2B	IBOXCORE	786	-	TTATT	Leaf, shoot,light regulation
AcLPP2B	IBOXCORE	871	-	TTGTC	Leaf, shoot,light regulation
AcLPP2B	IBOXCORE	877	+	AATAA	Leaf, shoot,light regulation
AcLPP2B	IBOXCORE	890	+	GACAA	Leaf, shoot,light regulation
AcLPP2B	IBOXCORE	900	-	TTGTC	Leaf, shoot,light regulation
AcLPP2B	IBOXCORE	923	+	GATAA	Leaf, shoot,light regulation
AcLPP2B	IBOXCORE	1019	-	TTATT	Leaf, shoot,light regulation
AcLPP2B	IBOXCORE	1038	+	GAGAA	Leaf, shoot,light regulation
AcLPP2B	IBOXCORE	1068	+	GATAA	Leaf, shoot,light regulation
AcLPP2B	IBOXCORE	1097	-	TTATG	Leaf, shoot,light regulation
AcLPP2B	IBOXCORE	1115	-	TTATA	Leaf, shoot,light regulation
AcLPP2B	IBOXCORE	1116	+	TATAA	Leaf, shoot,light regulation
AcLPP2B	IBOXCORE	1147	+	GAAAA	Leaf, shoot,light regulation
AcLPP2B	IBOXCORE	1163	+	GAAAA	Leaf, shoot,light regulation
AcLPP2B	IBOXCORE	1192	-	TTATC	Leaf, shoot,light regulation
AcLPP2B	IBOXCORE	1214	-	TAATC	Leaf, shoot,light regulation
AcLPP2B	IBOXCORE	1220	-	TTTTC	Leaf, shoot,light regulation
AcLPP2B	IBOXCORE	1250	+	GCTAA	Leaf, shoot,light regulation
AcLPP2B	IBOXCORE	1261	+	GACAA	Leaf, shoot,light regulation
AcLPP2B	IBOXCORE	1287	-	TTATG	Leaf, shoot,light regulation
AcLPP2B	IBOXCORE	1297	-	TTGTC	Leaf, shoot,light regulation
AcLPP2B	IBOXCORE	1315	-	TTAAC	Leaf, shoot,light regulation
AcLPP2B	IBOXCORE	1330	-	TTTTC	Leaf, shoot,light regulation
AcLPP2B	IBOXCORE	1401	-	TTATG	Leaf, shoot,light regulation
AcLPP2B	IBOXCORE	1425	-	TTACC	Leaf, shoot,light regulation
AcLPP2B	IBOXCORE	1436	-	TTATG	Leaf, shoot,light regulation
AcLPP2B	IBOXCORE	1460	-	TTATG	Leaf, shoot,light regulation
