# Supplementary material for: Identification and expression analysis of the lipid phosphate phosphatases gene family reveal their involvement in abiotic stress response in kiwifruit
Source: Front Plant Sci. 2022 Aug 24;13:942937. doi: 10.3389/fpls.2022.942937 (PMC9449726; doi:10.3389/fpls.2022.942937)
Supplement: Supplementary file 5 [file Table_5.xlsx]

## Sheet: Sheet1
Table S7. The GO enrichment analysis of AcLPP genes.
GO class	GO ID	GO annotation	Gene numbers	Gene ID	Gene name
biological_process	GO:0009416	response to light stimulus	3	Acc14050;Acc28469;Acc31339	AcLPP1A;AcLPP1B;AcLPP1C
biological_process	GO:0006629	lipid metabolic process	4	Acc14050;Acc28469;Acc31339;Acc30867	AcLPP1A;AcLPP1B;AcLPP1C;AcLPP3A
biological_process	GO:0006644	phospholipid metabolic process	4	Acc14050;Acc28469;Acc31339;Acc30867	AcLPP1A;AcLPP1B;AcLPP1C;AcLPP3A
biological_process	GO:0006793	phosphorus metabolic process	7	Acc14050;Acc28469;Acc31339;Acc28468;Acc32927;Acc30867	AcLPP1A;AcLPP1B;AcLPP1C;AcLPP2A;AcLPP2B;AcLPP3A
biological_process	GO:0006796	phosphate-containing compound metabolic process	7	Acc14050;Acc28469;Acc31339;Acc28468;Acc32927;Acc30867	AcLPP1A;AcLPP1B;AcLPP1C;AcLPP2A;AcLPP2B;AcLPP3A
biological_process	GO:0008150	biological_process	7	Acc14050;Acc28469;Acc31339;Acc28468;Acc32927;Acc30867	AcLPP1A;AcLPP1B;AcLPP1C;AcLPP2A;AcLPP2B;AcLPP3A
biological_process	GO:0008152	metabolic process	7	Acc14050;Acc28469;Acc31339;Acc28468;Acc32927;Acc30867	AcLPP1A;AcLPP1B;AcLPP1C;AcLPP2A;AcLPP2B;AcLPP3A
biological_process	GO:0009314	response to radiation	3	Acc14050;Acc28469;Acc31339	AcLPP1A;AcLPP1B;AcLPP1C
biological_process	GO:0009411	response to UV	3	Acc14050;Acc28469;Acc31339	AcLPP1A;AcLPP1B;AcLPP1C
biological_process	GO:0009628	response to abiotic stimulus	3	Acc14050;Acc28469;Acc31339	AcLPP1A;AcLPP1B;AcLPP1C
biological_process	GO:0009987	cellular process	7	Acc14050;Acc28469;Acc31339;Acc28468;Acc32927;Acc30867	AcLPP1A;AcLPP1B;AcLPP1C;AcLPP2A;AcLPP2B;AcLPP3A
biological_process	GO:0010224	response to UV-B	3	Acc14050;Acc28469;Acc31339	AcLPP1A;AcLPP1B;AcLPP1C
biological_process	GO:0016311	dephosphorylation	7	Acc14050;Acc28469;Acc31339;Acc28468;Acc32927;Acc30867	AcLPP1A;AcLPP1B;AcLPP1C;AcLPP2A;AcLPP2B;AcLPP3A
biological_process	GO:0019637	organophosphate metabolic process	4	Acc14050;Acc28469;Acc31339;Acc30867	AcLPP1A;AcLPP1B;AcLPP1C;AcLPP3A
biological_process	GO:0044237	cellular metabolic process	7	Acc14050;Acc28469;Acc31339;Acc28468;Acc32927;Acc30867	AcLPP1A;AcLPP1B;AcLPP1C;AcLPP2A;AcLPP2B;AcLPP3A
biological_process	GO:0044238	primary metabolic process	4	Acc14050;Acc28469;Acc31339;Acc30867	AcLPP1A;AcLPP1B;AcLPP1C;AcLPP3A
biological_process	GO:0044255	cellular lipid metabolic process	4	Acc14050;Acc28469;Acc31339;Acc30867	AcLPP1A;AcLPP1B;AcLPP1C;AcLPP3A
biological_process	GO:0050896	response to stimulus	3	Acc14050;Acc28469;Acc31339	AcLPP1A;AcLPP1B;AcLPP1C
biological_process	GO:0071704	organic substance metabolic process	4	Acc14050;Acc28469;Acc31339;Acc30867	AcLPP1A;AcLPP1B;AcLPP1C;AcLPP3A
cellular_component	GO:0005575	cellular_component	6	Acc14050;Acc28469;Acc31339;Acc28468;Acc32927;Acc30867	AcLPP1A;AcLPP1B;AcLPP1C;AcLPP2A;AcLPP2B;AcLPP3A
cellular_component	GO:0005623	obsolete cell	6	Acc14050;Acc28469;Acc31339;Acc28468;Acc32927;Acc30867	AcLPP1A;AcLPP1B;AcLPP1C;AcLPP2A;AcLPP2B;AcLPP3A
cellular_component	GO:0005886	plasma membrane	6	Acc14050;Acc28469;Acc31339;Acc28468;Acc32927;Acc30867	AcLPP1A;AcLPP1B;AcLPP1C;AcLPP2A;AcLPP2B;AcLPP3A
cellular_component	GO:0005887	integral component of plasma membrane	6	Acc14050;Acc28469;Acc31339;Acc28468;Acc32927;Acc30867	AcLPP1A;AcLPP1B;AcLPP1C;AcLPP2A;AcLPP2B;AcLPP3A
cellular_component	GO:0016020	membrane	6	Acc14050;Acc28469;Acc31339;Acc28468;Acc32927;Acc30867	AcLPP1A;AcLPP1B;AcLPP1C;AcLPP2A;AcLPP2B;AcLPP3A
cellular_component	GO:0016021	integral component of membrane	6	Acc14050;Acc28469;Acc31339;Acc28468;Acc32927;Acc30867	AcLPP1A;AcLPP1B;AcLPP1C;AcLPP2A;AcLPP2B;AcLPP3A
cellular_component	GO:0031224	intrinsic component of membrane	6	Acc14050;Acc28469;Acc31339;Acc28468;Acc32927;Acc30867	AcLPP1A;AcLPP1B;AcLPP1C;AcLPP2A;AcLPP2B;AcLPP3A
cellular_component	GO:0031226	intrinsic component of plasma membrane	6	Acc14050;Acc28469;Acc31339;Acc28468;Acc32927;Acc30867	AcLPP1A;AcLPP1B;AcLPP1C;AcLPP2A;AcLPP2B;AcLPP3A
cellular_component	GO:0044425	obsolete membrane part	6	Acc14050;Acc28469;Acc31339;Acc28468;Acc32927;Acc30867	AcLPP1A;AcLPP1B;AcLPP1C;AcLPP2A;AcLPP2B;AcLPP3A
cellular_component	GO:0044459	obsolete plasma membrane part	6	Acc14050;Acc28469;Acc31339;Acc28468;Acc32927;Acc30867	AcLPP1A;AcLPP1B;AcLPP1C;AcLPP2A;AcLPP2B;AcLPP3A
cellular_component	GO:0044464	obsolete cell part	6	Acc14050;Acc28469;Acc31339;Acc28468;Acc32927;Acc30867	AcLPP1A;AcLPP1B;AcLPP1C;AcLPP2A;AcLPP2B;AcLPP3A
cellular_component	GO:0071944	cell periphery	6	Acc14050;Acc28469;Acc31339;Acc28468;Acc32927;Acc30867	AcLPP1A;AcLPP1B;AcLPP1C;AcLPP2A;AcLPP2B;AcLPP3A
molecular_function	GO:0003674	molecular_function	7	Acc14050;Acc28469;Acc31339;Acc28468;Acc32927;Acc30867;Acc29275	AcLPP1A;AcLPP1B;AcLPP1C;AcLPP2A;AcLPP2B;AcLPP3A;AcLPP4A
molecular_function	GO:0003824	catalytic activity	7	Acc14050;Acc28469;Acc31339;Acc28468;Acc32927;Acc30867;Acc29275	AcLPP1A;AcLPP1B;AcLPP1C;AcLPP2A;AcLPP2B;AcLPP3A;AcLPP4A
molecular_function	GO:0003993	acid phosphatase activity	2	Acc28468;Acc32927	AcLPP2A;AcLPP2B
molecular_function	GO:0008195	phosphatidate phosphatase activity	6	Acc14050;Acc28469;Acc31339;Acc28468;Acc32927;Acc30867;	AcLPP1A;AcLPP1B;AcLPP1C;AcLPP2A;AcLPP2B;AcLPP3A
molecular_function	GO:0016787	hydrolase activity	7	Acc14050;Acc28469;Acc31339;Acc28468;Acc32927;Acc30867;Acc29275	AcLPP1A;AcLPP1B;AcLPP1C;AcLPP2A;AcLPP2B;AcLPP3A;AcLPP4A
molecular_function	GO:0016788	hydrolase activity, acting on ester bonds	7	Acc14050;Acc28469;Acc31339;Acc28468;Acc32927;Acc30867;Acc29275	AcLPP1A;AcLPP1B;AcLPP1C;AcLPP2A;AcLPP2B;AcLPP3A;AcLPP4A
molecular_function	GO:0016791	phosphatase activity	7	Acc14050;Acc28469;Acc31339;Acc28468;Acc32927;Acc30867;Acc29275	AcLPP1A;AcLPP1B;AcLPP1C;AcLPP2A;AcLPP2B;AcLPP3A;AcLPP4A
molecular_function	GO:0042578	phosphoric ester hydrolase activity	7	Acc14050;Acc28469;Acc31339;Acc28468;Acc32927;Acc30867;Acc29275	AcLPP1A;AcLPP1B;AcLPP1C;AcLPP2A;AcLPP2B;AcLPP3A;AcLPP4A
